# Supplementary material for: A dominant role of cell death in limiting Chandipura virus propagation at cell-saturating high multiplicity of infection
Source: mBio. 2026 Jun 15;17(7):e01013-26. doi: 10.1128/mbio.01013-26 (PMC13343977; doi:10.1128/mbio.01013-26)
Supplement: Table S1 — Raw experimental and modeling data. [file mbio.01013-26-s0002.xlsx]

## Sheet: Experimental raw data
Fig 1
	Fig 1b	WT					Fig 1c	WT							Fig 1d	0.2 MOI			2 MOI			20 MOI				Fig 1e	WT					Fig 1f	WT
			*10^6					2 MOI			20 MOI				Time points	Set1	Set2	Set3	Set1	Set2	Set3	Set1	Set2	Set3		24hours	MOI	Set1	Set2	Set3			2 MOI			20 MOI
	24hours	MOI	Set1	Set2	Set3			*10^6			*10^6				0	2.63462	2.25	1.86539	2.63462	2.25	1.86539	2.63462	2.25	1.86539			0.02	100	100	100		Time points	Set1	Set2	Set3	Set1	Set2	Set3
		0.02	0.03	0.03	0.04		Time points	Set1	Set2	Set3	Set1	Set2	Set3		6	26.75	20.3654	32.3654	40.5962	50.3269	58.0192	152.75	171.019	187.288			0.2	84.0917	81.9921	74.3343		12	88.78	86.76	85.91	43.07	36.44	32.15
		0.2	0.58	0.39	0.31		12	1.1	2.1	1.7	2.8	4.5	3.7		12	28.7115	39.8654	30.6731	115.212	149.75	137.25	195.212	225.096	209.212			2	71.6581	64.3842	70.8051		24	68.6581	64.3842	73.8051	17.4498	5.85296	5.83437
		2	30	24	33		24	25	31	35	15	10	19		18							191.827	200.942	220.558			20	17.4498	5.85296	5.83437		36	46.9342	60.5351	49.8328	2.89855	11.9286	6.68896
		20	16	13	10		36	34	37	42	14	21	16		24	37.25	24.4808	46.5192	150.327	157.288	149.135	145.635	190.558	169.327
															30
															36	62.7885	50.2115	56.3269	205.712	155.442	182.058
															42
															48	54.5192	65.5577	68.8654	166.75	146.25	134.404
															54
															60	68.4038	62.25	55.4808
															66
															72	48.0192	37.9423	27.3654
Fig 3
	Fig 3a		WT			Ifnar1-/-				Fig 3b	Ifnar1-/-										Fig 3c		WT			Ifnar1-/-
			*10^5			*10^5					0.2 MOI			2 MOI			20 MOI				24hours	MOI	Set1	Set2	Set3	Set1	Set2	Set3
	24hours	MOI	Set1	Set2	Set3	Set1	Set2	Set3		Time points	Set1	Set2	Set3	Set1	Set2	Set3	Set1	Set2	Set3			0.2	72.759	82.1886	81.3155	48.5201	50.9947	54.294
		0.2	2	1.6	2.4	300	350	385		0	4.61111	3.38889	5.16667	4.61111	3.38889	5.16667	4.61111	3.38889	5.16667			2	69.9069	65.6577	51.8626	42.164	39.3498	30.0825
		2	220	340	310	480	650	580		6	6.83333	5.16667	4.44444	37.3889	24.3889	19.3333	81	67.8333	89.9444			20	15.0757	18.9755	10.1863	10.936	9.21883	9.60011
		20	120	101	140	400	310	330		12	8.38889	10.3333	20.5556	42.5	42.9444	50.4444	96.8889	103.056	119.667
										18							78.8889	91.6111	89
										24	16.8889	28.5889	9.96667	60.8889	50.5556	52.3889	64.8889	79.7778	79.9444
										30
										36	11.5556	7.5	13.2444	29.9444	19.5	37.3889
										42
										48	15.5	11.7222	3.22222	18.2778	11.0556	33.7222
										54
										60	13.1	9.28889	7.03333
										66
										72	5.22222	14.4444	8.66667
Fig 4
	Fig 4a		WT			Nfkbia-/-				Fig 4b	Nfkbia-/-										Fig 4c		WT			Nfkbia-/-
	24hours	MOI	Set1	Set2	Set3	Set1	Set2	Set3			0.2 MOI			2 MOI			20 MOI						*10^5			*10^5
		0.2	79.543	86.6631	75.7173	92.8851	91.4491	97.846		Time points	Set1	Set2	Set3	Set1	Set2	Set3	Set1	Set2	Set3		24hours	MOI	Set1	Set2	Set3	Set1	Set2	Set3
		2	61.2115	70.1913	55.101	85.1175	78.7206	84.5953		0	6.21154	4.17308	6.86538	6.21154	4.17308	6.86538	6.21154	4.17308	6.86538			0.2	3	4.2	1.2	0.37	0.46	0.54
		20	13.762	9.77683	14.7715	50.9138	40.3394	49.3473		6	4.82692	4.36538	8.32692	15.4808	8.96538	6.90385	32.2885	30.5962	34.7115			2	270	310	360	4.3	3	2.9
										12	6.59615	7.78846	4.63462	20.0192	11.8654	22.7115	46.3654	43.9038	50.7115			20	190	130	170	41	35	20
										18							50.5962	40.9304	50.6346
										24	13.5192	10.5192	7.09615	34.4423	27.4808	34.2115	57.75	49.7885	46.8269
										30
										36	18.1731	8.25	11.3269	22.25	27.9423	24.0577
										42
										48	11.6731	16.4808	7.48077	17.9423	24.2115	23.0885
										54
										60	7.36538	6.90385	7.59615
										66
										72	5.55769	5.32692	9.59615
Fig5
											WT
Fig5a	JEV	Set1	Set2	Set3	Set4					Fig5b	*10^4
										MOI	Set1	Set2	Set3
	0.2MOI	103.287	95.4181	99.3015	101.024
	2MOI	99.5069	95.6217	98.1195	94.9289					0.2	0.3	0.1	0.8
	20MOI	95.2883	98.32	95.3257	96.1583					2	1.4	1.3	1.9
										20	30	35	21

## Sheet: WT
WT																																										IFN--
Time	frac death (MOI 20)	frac death (MOI 20)	frac death (MOI 20)	inf	inf	inf	Virus	Virus	Virus	frac death (MOI 2)	frac death (MOI 2)	frac death (MOI 2)	inf	inf	inf	Virus	Virus	Virus	Error		dvend	didelay	ddelay	dv	dbasal	ki	di	dvdelay	kv	kvmoi2	kimoi2	dvmoi2	ddelaymoi2	ifninh	dv fc	ki fc	kv fc					Time	frac death (MOI 20)	frac death (MOI 20)	frac death (MOI 20)	inf	inf	inf	Virus
0	1	1	1	2.5	2.5	2.5	0	0	0	1	1	1	2.5	2.5	2.5	0	0	0	#REF!		0.0001	2.57163	6	0.138585	0.1	3.86902	0.00794444	2.57163	107803	120218	1.96858	0.0168473	6	0.0001	8.22593	1.96539	0.89673					0	1	1	1	2.5	2.5	2.5	0
0.1	1	1	1	2.5	2.5	2.5	0	0	0	1	1	1	2.5	2.5	2.5	0	0	0	1.22344	1.81112	1.25438			0.162802		4.68737			128830	141128	1.93765	0.0199154			8.17467	2.4191	0.91286					0.1	1	1	1	2.5	2.5	2.5	0
0.2	1	1	1	2.5	2.5	2.5	0	0	0	1	1	1	2.5	2.5	2.5	0	0	0	2.68048	0.347054	2.04101			0.189536		4.9168			146116	159350	1.99753	0.0222807			8.50675	2.46144	0.916952					0.2	1	1	1	2.5	2.5	2.5	0
0.3	1	1	1	2.5	2.5	2.5	0	0	0	1	1	1	2.5	2.5	2.5	0	0	0	3.90392					0.357472		2.47162			487252	317733	0.851136	0.0725136			4.92972	0.419994	1.53353					0.3	1	1	1	2.5	2.5	2.5	0
0.4	1	1	1	2.5	2.5	2.5	0	0	0	1	1	1	2.5	2.5	2.5	0	0	0						0.356908		2.61788			392011	395014	0.698125	0.0734808			4.85716	0.511238	0.992398					0.4	1	1	1	2.5	2.5	2.5	0
0.5	1	1	1	2.5	2.5	2.5	0	0	0	1	1	1	2.5	2.5	2.5	0	0	0	9.35748					0.447489		3.09933			433738	370969	0.844057	0.0672597			6.65315	0.530165	1.1692					0.5	1	1	1	2.5	2.5	2.5	0
0.6	1	1	1	2.5	2.5	2.5	0	0	0	1	1	1	2.5	2.5	2.5	0	0	0						0.0395727		0.730201			21698.2	2070.12	0.288925	0.0168473			2.34891	0.136965	10.4816					0.6	1	1	1	2.5	2.5	2.5	0
0.7	1	1	1	2.5	2.5	2.5	0	0	0	1	1	1	2.5	2.5	2.5	0	0	0						0.0464504		0.654832			18637.4	1564.55	0.25851	0.0161922			2.86869	0.179685	11.9122					0.7	1	1	1	2.5	2.5	2.5	0
0.8	1	1	1	2.5	2.5	2.5	0	0	0	1	1	1	2.5	2.5	2.5	0	0	0						0.0422439		0.710122			10223.4	1620.54	0.303148	0.0116505			3.62591	0.139351	6.30863					0.8	1	1	1	2.5	2.5	2.5	0
0.9	1	1	1	2.5	2.5	2.5	0	0	0	1	1	1	2.5	2.5	2.5	0	0	0																								0.9	1	1	1	2.5	2.5	2.5	0
1	1	1	1	2.5	2.5	2.5	0	0	0	1	1	1	2.5	2.5	2.5	0	0	0																								1	1	1	1	2.5	2.5	2.5	0
1.1	1	1	1	2.5	2.5	2.5	0	0	0	1	1	1	2.5	2.5	2.5	0	0	0						dv		ki			kimoi2	dvmoi2								dv	ki	kv		1.1	1	1	1	2.5	2.5	2.5	0
1.2	1	1	1	2.5	2.5	2.5	0	0	0	1	1	1	2.5	2.5	2.5	0	0	0						0.163641		4.49107			1.96792	0.0196811								8.31461	2.28214	0.9098		1.2	1	1	1	2.5	2.5	2.5	0
1.3	1	1	1	2.5	2.5	2.5	0	0	0	1	1	1	2.5	2.5	2.5	0	0	0						0.38729	2.36671	2.72961	0.607787		0.797773	0.0710847								5.44828	3.42154	1.21157		1.3	1	1	1	2.5	2.5	2.5	0
1.4	1	1	1	2.5	2.5	2.5	0	0	0	1	1	1	2.5	2.5	2.5	0	0	0						0.0427557	0.261277	0.698385	0.255855		0.283528	0.0148967	MOI 2	MOI 20	MOI 2	MOI 20	MOI 2	MOI 20		2.87015	2.4632	9.62072		1.4	1	1	1	2.5	2.5	2.5	0
1.5	1	1	1	2.5	2.5	2.5	0	0	0	1	1	1	2.5	2.5	2.5	0	0	0													1	8.22593	1	0.89673	1	1.96539						1.5	1	1	1	2.5	2.5	2.5	0
1.6	1	1	1	2.5	2.5	2.5	0	0	0	1	1	1	2.5	2.5	2.5	0	0	0						kv	kvmoi2																	1.6	1	1	1	2.5	2.5	2.5	0
1.7	1	1	1	2.5	2.5	2.5	0	0	0	1	1	1	2.5	2.5	2.5	0	0	0						127583	140232																	1.7	1	1	1	2.5	2.5	2.5	0
1.8	1	1	1	2.5	2.5	2.5	0	0	0	1	1	1	2.5	2.5	2.5	0	0	0						437667	361239																	1.8	1	1	1	2.5	2.5	2.5	0
1.9	1	1	1	2.5	2.5	2.5	0	0	0	1	1	1	2.5	2.5	2.5	0	0	0						16853	1751.74																	1.9	1	1	1	2.5	2.5	2.5	0
2	1	1	1	2.5	2.5	2.5	0	0	0	1	1	1	2.5	2.5	2.5	0	0	0																								2	1	1	1	2.5	2.5	2.5	0
2.1	1	1	1	2.5	2.5	2.5	0	0	0	1	1	1	2.5	2.5	2.5	0	0	0																								2.1	1	1	1	2.5	2.5	2.5	0
2.2	1	1	1	2.5	2.5	2.5	0	0	0	1	1	1	2.5	2.5	2.5	0	0	0																								2.2	1	1	1	2.5	2.5	2.5	0
2.3	1	1	1	2.5	2.5	2.5	0	0	0	1	1	1	2.5	2.5	2.5	0	0	0					dvmoi20		dvmoi2			kimoi20		kimoi2			kvmoi20		kvmoi2							2.3	1	1	1	2.5	2.5	2.5	0
2.4	1	1	1	2.5	2.5	2.5	0	0	0	1	1	1	2.5	2.5	2.5	0	0	0					AVERAGE	95% CI	AVERAGE	95% CI		AVERAGE	95% CI	AVERAGE	95% CI		AVERAGE	95% CI	AVERAGE	95% CI						2.4	1	1	1	2.5	2.5	2.5	0
2.5	1	1	1	2.5	2.5	2.5	0	0	0	1	1	1	2.5	2.5	2.5	0	0	0				WT	0.163641	0.063311	0.0196811	0.00676743		4.49107	1.36823	1.96792	0.0743795		127583	47662.7	140232	48642.3						2.5	1	1	1	2.5	2.5	2.5	0
2.6	1	1	1	6.34916	7.16751	7.39694	107776	128798	146080	1	1	1	4.44872	4.41779	4.47767	120188	141093	159310				IFN--	0.38729	0.129511	0.0710847	0.00831603		2.72961	0.815871	0.797773	0.214554		437667	118598	361239	98243.6						2.6	1	1	1	4.95176	5.09802	5.57947	487252
2.7	1	1	1	10.1677	11.7979	12.255	215500	257523	292073	1	1	1	6.38195	6.32035	6.43962	240341	282144	318572				NFKBIA--	0.0427557	0.00861316	0.0148967	0.00703072		0.698385	0.0969592	0.283528	0.0566466		16853	14760.5	1751.74	688.473						2.7	1	1	1	7.38405	7.6754	8.63448	974456
2.8	1	1	1	13.956	16.3916	17.0744	323172	386175	437981	1	1	1	8.29983	8.2078	8.38599	360458	423155	477788																								2.8	1	1	1	9.79701	10.2323	11.6652	1.46161e+06
2.9	1	1	1	17.7141	20.9487	21.8556	430793	514755	583804	1	1	1	10.2025	10.0802	10.3169	480541	564124	636956																								2.9	1	1	1	12.1908	12.7689	14.6719	1.94872e+06
3	1	1	1	21.4424	25.4697	26.5987	538363	643265	729543	1	1	1	12.09	11.9378	12.2325	600588	705054	796078																								3	1	1	1	14.5656	15.2853	17.6546	2.43578e+06
3.1	1	1	1	25.1411	29.9547	31.3042	645881	771703	875198	1	1	1	13.9625	13.7806	14.1328	720601	845943	955154																								3.1	1	1	1	16.9215	17.7818	20.6137	2.92278e+06
3.2	1	1	1	28.8104	34.4041	35.9723	753350	900071	1.02077e+06	1	1	1	15.8202	15.6088	16.0181	840580	986792	1.11418e+06																								3.2	1	1	1	19.2587	20.2584	23.5493	3.40974e+06
3.3	1	1	1	32.4505	38.8182	40.6034	860768	1.02837e+06	1.16626e+06	1	1	1	17.6631	17.4225	17.8883	960524	1.1276e+06	1.27317e+06																								3.3	1	1	1	21.5773	22.7153	26.4615	3.89666e+06
3.4	1	1	1	36.0617	43.1972	45.1976	968136	1.1566e+06	1.31167e+06	1	1	1	19.4913	19.2217	19.7437	1.08043e+06	1.26837e+06	1.4321e+06																								3.4	1	1	1	23.8775	25.1528	29.3506	4.38352e+06
3.5	1	1	1	39.6443	47.5414	49.7553	1.07546e+06	1.28476e+06	1.457e+06	1	1	1	21.3051	21.0067	21.5844	1.20031e+06	1.4091e+06	1.591e+06																								3.5	1	1	1	26.1594	27.5708	32.2168	4.87033e+06
3.6	1	1	1	43.1983	51.851	54.2769	1.18273e+06	1.41285e+06	1.60224e+06	1	1	1	23.1044	22.7774	23.4105	1.32015e+06	1.54979e+06	1.74984e+06																								3.6	1	1	1	28.4232	29.9697	35.0602	5.3571e+06
3.7	1	1	1	46.7242	56.1265	58.7625	1.28995e+06	1.54087e+06	1.74741e+06	1	1	1	24.8894	24.5341	25.222	1.43996e+06	1.69044e+06	1.90865e+06																								3.7	1	1	1	30.669	32.3495	37.881	5.84381e+06
3.8	1	1	1	50.222	60.368	63.2124	1.39712e+06	1.66883e+06	1.8925e+06	1	1	1	26.6603	26.2769	27.0192	1.55974e+06	1.83106e+06	2.06741e+06																								3.8	1	1	1	32.897	34.7103	40.6794	6.33048e+06
3.9	1	1	1	53.692	64.5758	67.627	1.50424e+06	1.79672e+06	2.03751e+06	1	1	1	28.417	28.0058	28.802	1.67948e+06	1.97163e+06	2.22612e+06																								3.9	1	1	1	35.1073	37.0525	43.4555	6.8171e+06
4	1	1	1	57.1345	68.7501	72.0066	1.61132e+06	1.92454e+06	2.18244e+06	1	1	1	30.1599	29.7209	30.5708	1.79919e+06	2.11217e+06	2.38479e+06																								4	1	1	1	37.3	39.376	46.2096	7.30367e+06
4.1	1	1	1	60.5496	72.8913	76.3513	1.71835e+06	2.0523e+06	2.32729e+06	1	1	1	31.8888	31.4225	32.3254	1.91887e+06	2.25267e+06	2.54341e+06																								4.1	1	1	1	39.4753	41.681	48.9419	7.7902e+06
4.2	1	1	1	63.9376	76.9996	80.6616	1.82533e+06	2.18e+06	2.47207e+06	1	1	1	33.6041	33.1105	34.0661	2.03851e+06	2.39313e+06	2.702e+06																								4.2	1	1	1	41.6333	43.9678	51.6524	8.27667e+06
4.3	1	1	1	67.2986	81.0753	84.9376	1.93227e+06	2.30762e+06	2.61677e+06	1	1	1	35.3057	34.7851	35.793	2.15812e+06	2.53355e+06	2.86053e+06																								4.3	1	1	1	43.7742	46.2364	54.3414	8.76309e+06
4.4	1	1	1	70.633	85.1185	89.1796	2.03916e+06	2.43519e+06	2.76139e+06	1	1	1	36.9938	36.4464	37.5062	2.2777e+06	2.67394e+06	3.01903e+06																								4.4	1	1	1	45.8981	48.4869	57.009	9.24947e+06
4.5	1	1	1	73.9409	89.1297	93.3879	2.146e+06	2.56268e+06	2.90594e+06	1	1	1	38.6685	38.0945	39.2058	2.39725e+06	2.81428e+06	3.17748e+06																								4.5	1	1	1	48.005	50.7196	59.6554	9.7358e+06
4.6	1	1	1	77.2225	93.109	97.5628	2.2528e+06	2.69012e+06	3.05041e+06	1	1	1	40.3299	39.7295	40.8918	2.51677e+06	2.9546e+06	3.33589e+06																								4.6	1	1	1	50.0953	52.9346	62.2808	1.02221e+07
4.7	1	1	1	80.478	97.0566	101.705	2.35955e+06	2.81749e+06	3.19481e+06	1	1	1	41.978	41.3516	42.5645	2.63625e+06	3.09487e+06	3.49426e+06																								4.7	1	1	1	52.1689	55.1319	64.8854	1.07083e+07
4.8	1	1	1	83.7077	100.973	105.813	2.46626e+06	2.9448e+06	3.33914e+06	1	1	1	43.6131	42.9607	44.2239	2.7557e+06	3.23511e+06	3.65258e+06																								4.8	1	1	1	54.2261	57.3118	67.4692	1.11945e+07
4.9	1	1	1	86.9117	104.858	109.889	2.57292e+06	3.07205e+06	3.48339e+06	1	1	1	45.2352	44.5571	45.8701	2.87512e+06	3.37531e+06	3.81087e+06																								4.9	1	1	1	56.2669	59.4744	70.0325	1.16806e+07
5	1	1	1	90.0903	108.712	113.933	2.67954e+06	3.19924e+06	3.62757e+06	1	1	1	46.8444	46.1407	47.5032	2.99451e+06	3.51547e+06	3.96911e+06																								5	1	1	1	58.2915	61.6198	72.5755	1.21667e+07
5.1	1	1	1	93.2436	112.536	117.945	2.78611e+06	3.32636e+06	3.77168e+06	1	1	1	48.4409	47.7118	49.1233	3.11387e+06	3.6556e+06	4.12731e+06																								5.1	1	1	1	60.3001	63.7481	75.0983	1.26527e+07
5.2	1	1	1	96.3718	116.33	121.925	2.89264e+06	3.45342e+06	3.91571e+06	1	1	1	50.0246	49.2704	50.7306	3.2332e+06	3.79569e+06	4.28547e+06																								5.2	1	1	1	62.2927	65.8595	77.601	1.31387e+07
5.3	1	1	1	99.4752	120.093	125.873	2.99912e+06	3.58043e+06	4.05968e+06	1	1	1	51.5958	50.8167	52.3251	3.35249e+06	3.93575e+06	4.44358e+06																								5.3	1	1	1	64.2694	67.9542	80.0838	1.36247e+07
5.4	1	1	1	102.554	123.826	129.79	3.10556e+06	3.70737e+06	4.20357e+06	1	1	1	53.1544	52.3506	53.9069	3.47176e+06	4.07577e+06	4.60166e+06																								5.4	1	1	1	66.2304	70.0322	82.5469	1.41106e+07
5.5	1	1	1	105.608	127.53	133.675	3.21196e+06	3.83425e+06	4.34739e+06	1	1	1	54.7007	53.8724	55.4762	3.59099e+06	4.21575e+06	4.75969e+06																								5.5	1	1	1	68.1759	72.0937	84.9905	1.45964e+07
5.6	1	1	1	108.638	131.204	137.53	3.31832e+06	3.96108e+06	4.49115e+06	1	1	1	56.2348	55.382	57.033	3.7102e+06	4.3557e+06	4.91769e+06																								5.6	1	1	1	70.1059	74.1389	87.4146	1.50822e+07
5.7	1	1	1	111.644	134.849	141.354	3.42463e+06	4.08784e+06	4.63483e+06	1	1	1	57.7566	56.8797	58.5774	3.82937e+06	4.49562e+06	5.07564e+06																								5.7	1	1	1	72.0206	76.1678	89.8195	1.55679e+07
5.8	1	1	1	114.626	138.465	145.148	3.5309e+06	4.21455e+06	4.77845e+06	1	1	1	59.2663	58.3655	60.1096	3.94852e+06	4.6355e+06	5.23356e+06																								5.8	1	1	1	73.92	78.1805	92.2053	1.60536e+07
5.9	1	1	1	117.585	142.052	148.912	3.63713e+06	4.3412e+06	4.922e+06	1	1	1	60.7641	59.8395	61.6296	4.06763e+06	4.77534e+06	5.39143e+06																								5.9	1	1	1	75.8044	80.1773	94.5721	1.65393e+07
6	1	1	1	120.52	145.611	152.646	3.74332e+06	4.46779e+06	5.06548e+06	1	1	1	62.2499	61.3017	63.1375	4.18672e+06	4.91516e+06	5.54927e+06																								6	1	1	1	77.6738	82.1582	96.9201	1.70249e+07
6.1	0.987613	0.985466	0.983102	123.431	149.142	156.35	3.84946e+06	4.59433e+06	5.20889e+06	0.998485	0.998209	0.997997	63.7239	62.7524	64.6334	4.30578e+06	5.05493e+06	5.70706e+06																								6.1	0.968396	0.968445	0.960614	79.5283	84.1234	99.2494	1.75104e+07
6.2	0.975397	0.971168	0.966522	126.272	152.576	159.941	3.95425e+06	4.71896e+06	5.3498e+06	0.996973	0.996422	0.995998	65.1833	64.188	66.1135	4.42462e+06	5.19442e+06	5.86453e+06																								6.2	0.937901	0.937996	0.922951	81.29	85.9904	101.438	1.79805e+07
6.3	0.963349	0.9571	0.950253	129.042	155.916	163.423	4.05769e+06	4.84172e+06	5.48827e+06	0.995463	0.994639	0.994004	66.6281	65.6088	67.5778	4.54326e+06	5.33363e+06	6.02168e+06																								6.3	0.908478	0.908614	0.886937	82.9624	87.7628	103.493	1.84357e+07
6.4	0.951467	0.943259	0.934289	131.744	159.164	166.797	4.15981e+06	4.96265e+06	5.62434e+06	0.993955	0.992859	0.992015	68.0584	67.0148	69.0265	4.66168e+06	5.47255e+06	6.17851e+06																								6.4	0.880088	0.880263	0.852499	84.5487	89.4442	105.42	1.88765e+07
6.5	0.939748	0.929642	0.918625	134.379	162.321	170.066	4.26064e+06	5.08177e+06	5.75805e+06	0.992451	0.991083	0.990029	69.4744	68.4063	70.4597	4.7799e+06	5.61119e+06	6.33502e+06																								6.5	0.852694	0.852906	0.819567	86.0523	91.038	107.224	1.93035e+07
6.6	0.928191	0.916244	0.903256	136.947	165.389	173.231	4.36017e+06	5.19911e+06	5.88945e+06	0.990948	0.98931	0.988048	70.8762	69.7832	71.8775	4.89791e+06	5.74955e+06	6.49121e+06																								6.6	0.826263	0.826508	0.788077	87.4762	92.5476	108.913	1.9717e+07
6.7	0.916793	0.903063	0.888174	139.45	168.37	176.296	4.45845e+06	5.31471e+06	6.0186e+06	0.989449	0.98754	0.986072	72.2638	71.1457	73.2801	5.01571e+06	5.88763e+06	6.64709e+06																								6.7	0.800759	0.801036	0.757965	88.8234	93.9761	110.49	2.01177e+07
6.8	0.905551	0.890095	0.873376	141.89	171.265	179.262	4.55548e+06	5.42859e+06	6.14552e+06	0.987951	0.985775	0.9841	73.6376	72.494	74.6677	5.13331e+06	6.02542e+06	6.80264e+06																								6.8	0.776152	0.776456	0.729171	90.0969	95.3265	111.961	2.05058e+07
6.9	0.894465	0.877336	0.858856	144.266	174.077	182.133	4.65128e+06	5.54079e+06	6.27028e+06	0.986457	0.984012	0.982132	74.9974	73.8282	76.0402	5.25069e+06	6.16294e+06	6.95788e+06																								6.9	0.752408	0.752739	0.701637	91.2995	96.6019	113.332	2.08819e+07
7	0.883531	0.864784	0.844609	146.581	176.806	184.908	4.74587e+06	5.65133e+06	6.3929e+06	0.984964	0.982253	0.980169	76.3435	75.1484	77.398	5.36788e+06	6.30018e+06	7.1128e+06																								7	0.729498	0.729853	0.675308	92.4339	97.805	114.606	2.12465e+07
7.1	0.872747	0.852434	0.830628	148.835	179.455	187.592	4.83926e+06	5.76024e+06	6.51343e+06	0.983475	0.980498	0.97821	77.676	76.4546	78.741	5.48485e+06	6.43714e+06	7.26741e+06																								7.1	0.707393	0.707769	0.650131	93.5026	98.9386	115.788	2.15998e+07
7.2	0.862112	0.840283	0.816911	151.029	182.025	190.186	4.93148e+06	5.86755e+06	6.63191e+06	0.981988	0.978746	0.976256	78.9949	77.7471	80.0695	5.60162e+06	6.57382e+06	7.4217e+06																								7.2	0.686064	0.68646	0.626056	94.5082	100.005	116.884	2.19423e+07
7.3	0.851623	0.828329	0.803451	153.165	184.518	192.692	5.02255e+06	5.97328e+06	6.74838e+06	0.980503	0.976998	0.974306	80.3005	79.0259	81.3835	5.71819e+06	6.71022e+06	7.57569e+06																								7.3	0.665484	0.665898	0.603034	95.453	101.008	117.895	2.22744e+07
7.4	0.841278	0.816567	0.790243	155.243	186.935	195.111	5.11247e+06	6.07746e+06	6.86289e+06	0.979021	0.975253	0.97236	81.5927	80.2912	82.6831	5.83456e+06	6.84635e+06	7.72936e+06																								7.4	0.645626	0.646057	0.58102	96.3395	101.949	118.828	2.25964e+07
7.5	0.831076	0.804996	0.777284	157.264	189.277	197.447	5.20126e+06	6.18012e+06	6.97546e+06	0.977541	0.973512	0.970418	82.8718	81.543	83.9686	5.95072e+06	6.98221e+06	7.88272e+06																								7.5	0.626466	0.626911	0.55997	97.1699	102.83	119.684	2.29088e+07
7.6	0.821015	0.793612	0.764568	159.23	191.547	199.7	5.28895e+06	6.28129e+06	7.08613e+06	0.976064	0.971774	0.968481	84.1378	82.7815	85.2399	6.06667e+06	7.11779e+06	8.03576e+06																								7.6	0.607979	0.608437	0.53984	97.9464	103.654	120.469	2.32117e+07
7.7	0.811091	0.782411	0.75209	161.142	193.745	201.872	5.37554e+06	6.38098e+06	7.19495e+06	0.974589	0.97004	0.966548	85.3908	84.0068	86.4973	6.18243e+06	7.25309e+06	8.1885e+06																								7.7	0.590141	0.590611	0.520592	98.6709	104.424	121.185	2.35056e+07
7.8	0.801305	0.771391	0.739847	163	195.873	203.967	5.46105e+06	6.47922e+06	7.30195e+06	0.973117	0.968309	0.96462	86.631	85.2191	87.7408	6.29798e+06	7.38813e+06	8.34094e+06																								7.8	0.572929	0.573409	0.502186	99.3456	105.14	121.836	2.37908e+07
7.9	0.791653	0.760549	0.727834	164.805	197.933	205.984	5.5455e+06	6.57604e+06	7.40716e+06	0.971647	0.966581	0.962695	87.8584	86.4183	88.9706	6.41333e+06	7.52289e+06	8.49306e+06																								7.9	0.556322	0.556811	0.484585	99.9725	105.806	122.425	2.40676e+07
8	0.782134	0.749882	0.716047	166.559	199.925	207.926	5.62891e+06	6.67146e+06	7.51063e+06	0.97018	0.964857	0.960775	89.0732	87.6046	90.1868	6.52848e+06	7.65738e+06	8.64488e+06																								8	0.540298	0.540794	0.467755	100.553	106.423	122.954	2.43363e+07
8.1	0.772745	0.739388	0.70448	168.262	201.852	209.795	5.71128e+06	6.76551e+06	7.61237e+06	0.968715	0.963136	0.958859	90.2755	88.7782	91.3895	6.64343e+06	7.7916e+06	8.79639e+06																								8.1	0.524836	0.525339	0.451661	101.09	106.994	123.427	2.45971e+07
8.2	0.763487	0.729063	0.693131	169.915	203.714	211.592	5.79264e+06	6.8582e+06	7.71243e+06	0.967253	0.961419	0.956948	91.4653	89.9392	92.5788	6.75819e+06	7.92555e+06	8.94759e+06																								8.2	0.509918	0.510426	0.436271	101.584	107.519	123.846	2.48504e+07
8.3	0.754355	0.718904	0.681995	171.519	205.513	213.319	5.87299e+06	6.94957e+06	7.81084e+06	0.965793	0.959705	0.955041	92.6427	91.0875	93.7549	6.87274e+06	8.05923e+06	9.09849e+06																								8.3	0.495523	0.496036	0.421555	102.037	108.001	124.214	2.50963e+07
8.4	0.745349	0.70891	0.671068	173.075	207.25	214.977	5.95235e+06	7.03962e+06	7.90762e+06	0.964336	0.957995	0.953138	93.808	92.2235	94.9177	6.98709e+06	8.19264e+06	9.24909e+06																								8.4	0.481634	0.482151	0.407483	102.451	108.441	124.534	2.53353e+07
8.5	0.736467	0.699077	0.660346	174.583	208.927	216.569	6.03074e+06	7.1284e+06	8.00282e+06	0.962881	0.956288	0.951239	94.9611	93.3471	96.0676	7.10124e+06	8.32579e+06	9.39939e+06																								8.5	0.468233	0.468752	0.394027	102.828	108.842	124.808	2.55674e+07
8.6	0.727708	0.689403	0.649825	176.046	210.544	218.095	6.10817e+06	7.2159e+06	8.09646e+06	0.961428	0.954584	0.949345	96.1022	94.4584	97.2045	7.2152e+06	8.45867e+06	9.54938e+06																								8.6	0.455302	0.455823	0.38116	103.168	109.205	125.037	2.5793e+07
8.7	0.719069	0.679885	0.639502	177.463	212.103	219.558	6.18465e+06	7.30216e+06	8.18858e+06	0.959978	0.952884	0.947454	97.2314	95.5577	98.3286	7.32896e+06	8.59128e+06	9.69908e+06																								8.7	0.442825	0.443347	0.368855	103.474	109.53	125.225	2.60123e+07
8.8	0.710548	0.670521	0.629373	178.835	213.604	220.958	6.2602e+06	7.3872e+06	8.27919e+06	0.958531	0.951187	0.945568	98.3487	96.6449	99.44	7.44252e+06	8.72363e+06	9.84847e+06																								8.8	0.430787	0.431309	0.35709	103.746	109.821	125.374	2.62254e+07
8.9	0.702146	0.661308	0.619434	180.163	215.05	222.297	6.33482e+06	7.47104e+06	8.36834e+06	0.957085	0.949493	0.943686	99.4543	97.7202	100.539	7.55589e+06	8.85571e+06	9.99756e+06																								8.9	0.419171	0.419693	0.345839	103.987	110.077	125.484	2.64327e+07
9	0.693858	0.652244	0.609682	181.449	216.442	223.577	6.40855e+06	7.5537e+06	8.45604e+06	0.955643	0.947803	0.941809	100.548	98.7836	101.625	7.66906e+06	8.98753e+06	1.01464e+07																								9	0.407963	0.408484	0.33508	104.197	110.302	125.559	2.66343e+07
9.1	0.685685	0.643326	0.600112	182.692	217.78	224.798	6.48137e+06	7.63519e+06	8.54233e+06	0.954202	0.946117	0.939935	101.631	99.8354	102.699	7.78204e+06	9.11908e+06	1.02949e+07																								9.1	0.397149	0.397668	0.324793	104.377	110.495	125.6	2.68304e+07
9.2	0.677624	0.634552	0.590723	183.893	219.065	225.963	6.55332e+06	7.71554e+06	8.62724e+06	0.952764	0.944433	0.938066	102.702	100.875	103.761	7.89482e+06	9.25037e+06	1.04431e+07																								9.2	0.386714	0.387231	0.314955	104.53	110.658	125.609	2.70213e+07
9.3	0.669675	0.62592	0.581509	185.054	220.299	227.072	6.62439e+06	7.79477e+06	8.71078e+06	0.951329	0.942753	0.936201	103.761	101.904	104.81	8.0074e+06	9.3814e+06	1.0591e+07																								9.3	0.376646	0.377161	0.305548	104.655	110.793	125.587	2.7207e+07
9.4	0.661834	0.617427	0.572469	186.175	221.483	228.127	6.69461e+06	7.87289e+06	8.79299e+06	0.949896	0.941076	0.93434	104.81	102.921	105.848	8.11979e+06	9.51217e+06	1.07386e+07																								9.4	0.366931	0.367443	0.296553	104.755	110.9	125.537	2.73878e+07
9.5	0.654102	0.609072	0.563598	187.257	222.617	229.13	6.76399e+06	7.94992e+06	8.87389e+06	0.948465	0.939403	0.932483	105.847	103.927	106.873	8.23199e+06	9.64268e+06	1.08859e+07																								9.5	0.357558	0.358066	0.287951	104.829	110.981	125.459	2.75638e+07
9.6	0.646476	0.600851	0.554894	188.3	223.704	230.08	6.83253e+06	8.02588e+06	8.95351e+06	0.947037	0.937733	0.93063	106.873	104.922	107.887	8.344e+06	9.77293e+06	1.10329e+07																								9.6	0.348513	0.349018	0.279726	104.88	111.036	125.354	2.77353e+07
9.7	0.638955	0.592763	0.546353	189.305	224.743	230.981	6.90025e+06	8.10079e+06	9.03187e+06	0.945611	0.936066	0.928781	107.889	105.905	108.889	8.45581e+06	9.90291e+06	1.11796e+07																								9.7	0.339787	0.340287	0.271861	104.908	111.068	125.225	2.79024e+07
9.8	0.631537	0.584806	0.537973	190.273	225.736	231.832	6.96716e+06	8.17467e+06	9.109e+06	0.944188	0.934403	0.926937	108.893	106.878	109.879	8.56743e+06	1.00326e+07	1.13261e+07																								9.8	0.331366	0.331862	0.26434	104.915	111.076	125.073	2.80651e+07
9.9	0.624222	0.576977	0.52975	191.205	226.684	232.636	7.03327e+06	8.24753e+06	9.18491e+06	0.942767	0.932743	0.925096	109.887	107.839	110.857	8.67886e+06	1.01621e+07	1.14722e+07																								9.9	0.323242	0.323733	0.257148	104.9	111.063	124.899	2.82238e+07
10	0.617007	0.569275	0.521681	192.101	227.587	233.392	7.0986e+06	8.31939e+06	9.25964e+06	0.941348	0.931086	0.92326	110.87	108.79	111.825	8.7901e+06	1.02913e+07	1.16181e+07																								10	0.315402	0.315888	0.250271	104.866	111.028	124.703	2.83785e+07
10.1	0.609891	0.561697	0.513764	192.962	228.448	234.103	7.16315e+06	8.39026e+06	9.3332e+06	0.939932	0.929432	0.921428	111.842	109.729	112.781	8.90114e+06	1.04203e+07	1.17636e+07																								10.1	0.307838	0.308319	0.243694	104.812	110.973	124.488	2.85293e+07
10.2	0.602874	0.554241	0.505996	193.789	229.266	234.769	7.22694e+06	8.46017e+06	9.40562e+06	0.938518	0.927782	0.9196	112.804	110.659	113.725	9.012e+06	1.0549e+07	1.19089e+07																								10.2	0.30054	0.301015	0.237406	104.741	110.898	124.255	2.86764e+07
10.3	0.595953	0.546906	0.498373	194.582	230.042	235.392	7.28997e+06	8.52913e+06	9.47692e+06	0.937107	0.926135	0.917775	113.755	111.577	114.659	9.12267e+06	1.06774e+07	1.20539e+07																								10.3	0.293498	0.293967	0.231393	104.651	110.805	124.003	2.882e+07
10.4	0.589127	0.539689	0.490894	195.342	230.778	235.972	7.35226e+06	8.59715e+06	9.54712e+06	0.935697	0.924492	0.915955	114.696	112.485	115.581	9.23315e+06	1.08056e+07	1.21986e+07																								10.4	0.286703	0.287166	0.225643	104.545	110.695	123.735	2.89601e+07
10.5	0.582395	0.532589	0.483555	196.069	231.475	236.511	7.41382e+06	8.66425e+06	9.61623e+06	0.934291	0.922851	0.914139	115.627	113.383	116.492	9.34344e+06	1.09336e+07	1.2343e+07																								10.5	0.280147	0.280604	0.220144	104.423	110.567	123.452	2.90969e+07
10.6	0.575756	0.525603	0.476353	196.765	232.132	237.01	7.47466e+06	8.73044e+06	9.6843e+06	0.932886	0.921214	0.912328	116.548	114.27	117.393	9.45354e+06	1.10613e+07	1.24872e+07																								10.6	0.273821	0.274272	0.214886	104.286	110.423	123.153	2.92305e+07
10.7	0.569208	0.51873	0.469287	197.429	232.752	237.469	7.53478e+06	8.79575e+06	9.75132e+06	0.931484	0.91958	0.91052	117.458	115.148	118.283	9.56345e+06	1.11887e+07	1.2631e+07																								10.7	0.267717	0.268162	0.209859	104.134	110.264	122.841	2.9361e+07
10.8	0.562751	0.511968	0.462354	198.063	233.334	237.89	7.5942e+06	8.86018e+06	9.81732e+06	0.930085	0.91795	0.908716	118.359	116.015	119.162	9.67317e+06	1.13159e+07	1.27746e+07																								10.8	0.261828	0.262266	0.205051	103.969	110.09	122.515	2.94885e+07
10.9	0.556382	0.505316	0.455551	198.667	233.88	238.273	7.65293e+06	8.92374e+06	9.88233e+06	0.928687	0.916322	0.906916	119.249	116.872	120.03	9.78271e+06	1.14428e+07	1.29178e+07																								10.9	0.256145	0.256576	0.200454	103.79	109.902	122.178	2.96132e+07
11	0.550101	0.498771	0.448875	199.241	234.391	238.62	7.71098e+06	8.98646e+06	9.94635e+06	0.927292	0.914698	0.90512	120.13	117.719	120.888	9.89206e+06	1.15695e+07	1.30608e+07																								11	0.250662	0.251087	0.196058	103.599	109.7	121.828	2.9735e+07
11.1	0.543906	0.492331	0.442325	199.787	234.867	238.932	7.76835e+06	9.04835e+06	1.00094e+07	0.9259	0.913077	0.903328	121.001	118.556	121.736	1.00012e+07	1.16959e+07	1.32035e+07																								11.1	0.245371	0.245789	0.191854	103.395	109.486	121.468	2.98542e+07
11.2	0.537797	0.485996	0.435898	200.304	235.308	239.208	7.82506e+06	9.10942e+06	1.00715e+07	0.92451	0.91146	0.90154	121.863	119.383	122.573	1.01102e+07	1.18221e+07	1.3346e+07																								11.2	0.240266	0.240678	0.187834	103.18	109.26	121.098	2.99707e+07
11.3	0.531771	0.479762	0.429591	200.793	235.717	239.451	7.88111e+06	9.16968e+06	1.01327e+07	0.923122	0.909845	0.899756	122.715	120.201	123.4	1.0219e+07	1.1948e+07	1.34881e+07																								11.3	0.235341	0.235745	0.18399	102.954	109.022	120.718	3.00848e+07
11.4	0.525829	0.47363	0.423403	201.256	236.093	239.661	7.93652e+06	9.22914e+06	1.0193e+07	0.921736	0.908234	0.897976	123.557	121.009	124.217	1.03276e+07	1.20737e+07	1.363e+07																								11.4	0.230588	0.230986	0.180315	102.718	108.773	120.329	3.01965e+07
11.5	0.519968	0.467596	0.417331	201.691	236.438	239.839	7.9913e+06	9.28783e+06	1.02524e+07	0.920353	0.906626	0.8962	124.39	121.807	125.024	1.0436e+07	1.21992e+07	1.37716e+07																								11.5	0.226002	0.226393	0.1768	102.472	108.514	119.932	3.03058e+07
11.6	0.514188	0.46166	0.411373	202.101	236.751	239.985	8.04544e+06	9.34575e+06	1.0311e+07	0.918972	0.905021	0.894428	125.213	122.596	125.821	1.05443e+07	1.23243e+07	1.39129e+07																								11.6	0.221578	0.221962	0.173439	102.216	108.244	119.527	3.04129e+07
11.7	0.508488	0.45582	0.405527	202.484	237.034	240.101	8.09897e+06	9.40292e+06	1.03686e+07	0.917593	0.90342	0.89266	126.028	123.376	126.608	1.06523e+07	1.24493e+07	1.40539e+07																								11.7	0.217308	0.217686	0.170225	101.952	107.965	119.115	3.05178e+07
11.8	0.502866	0.450074	0.399791	202.843	237.288	240.188	8.15189e+06	9.45934e+06	1.04254e+07	0.916217	0.901821	0.890896	126.833	124.146	127.385	1.07602e+07	1.2574e+07	1.41947e+07																								11.8	0.213189	0.213559	0.167152	101.679	107.677	118.696	3.06207e+07
11.9	0.497321	0.444421	0.394162	203.177	237.512	240.245	8.20421e+06	9.51503e+06	1.04815e+07	0.914843	0.900226	0.889136	127.629	124.908	128.153	1.08679e+07	1.26984e+07	1.43351e+07																								11.9	0.209214	0.209578	0.164213	101.398	107.381	118.271	3.07215e+07
12	0.491853	0.438859	0.388639	203.487	237.709	240.275	8.25593e+06	9.57001e+06	1.05366e+07	0.913472	0.898634	0.88738	128.416	125.66	128.911	1.09754e+07	1.28227e+07	1.44753e+07																								12	0.205379	0.205736	0.161403	101.11	107.077	117.841	3.08203e+07
12.1	0.48646	0.433387	0.38322	203.774	237.877	240.277	8.30707e+06	9.62428e+06	1.0591e+07	0.912102	0.897045	0.885627	129.194	126.403	129.659	1.10827e+07	1.29466e+07	1.46153e+07																								12.1	0.201679	0.202029	0.158716	100.814	106.765	117.405	3.09173e+07
12.2	0.481141	0.428003	0.377903	204.037	238.019	240.252	8.35764e+06	9.67785e+06	1.06447e+07	0.910735	0.895459	0.883879	129.963	127.137	130.398	1.11899e+07	1.30703e+07	1.47549e+07																								12.2	0.198108	0.198451	0.156146	100.512	106.445	116.964	3.10125e+07
12.3	0.475896	0.422707	0.372685	204.278	238.134	240.202	8.40763e+06	9.73074e+06	1.06975e+07	0.90937	0.893876	0.882134	130.723	127.862	131.128	1.12968e+07	1.31938e+07	1.48943e+07																								12.3	0.194663	0.195	0.153689	100.203	106.119	116.519	3.11059e+07
12.4	0.470722	0.417496	0.367565	204.496	238.224	240.126	8.45707e+06	9.78296e+06	1.07496e+07	0.908008	0.892297	0.880394	131.475	128.578	131.848	1.14036e+07	1.33171e+07	1.50334e+07																								12.4	0.191339	0.191669	0.15134	99.888	105.787	116.069	3.11977e+07
12.5	0.46562	0.412369	0.362542	204.693	238.288	240.025	8.50595e+06	9.83451e+06	1.0801e+07	0.906648	0.890721	0.878657	132.218	129.285	132.56	1.15102e+07	1.34401e+07	1.51722e+07																								12.5	0.188131	0.188455	0.149093	99.5674	105.448	115.616	3.12878e+07
12.6	0.460588	0.407324	0.357612	204.868	238.328	239.901	8.55429e+06	9.88542e+06	1.08517e+07	0.90529	0.889148	0.876924	132.953	129.984	133.262	1.16166e+07	1.35628e+07	1.53108e+07																								12.6	0.185037	0.185353	0.146944	99.2414	105.104	115.16	3.13763e+07
12.7	0.455625	0.402362	0.352776	205.022	238.344	239.753	8.60209e+06	9.93568e+06	1.09016e+07	0.903935	0.887577	0.875195	133.678	130.674	133.955	1.17229e+07	1.36853e+07	1.54491e+07																								12.7	0.182051	0.182361	0.14489	98.9103	104.754	114.701	3.14633e+07
12.8	0.450731	0.397479	0.34803	205.156	238.336	239.583	8.64936e+06	9.98532e+06	1.09508e+07	0.902581	0.886011	0.873469	134.396	131.356	134.639	1.18289e+07	1.38076e+07	1.55871e+07																								12.8	0.179169	0.179473	0.142926	98.5745	104.399	114.238	3.15489e+07
12.9	0.445904	0.392675	0.343373	205.27	238.306	239.391	8.69611e+06	1.00343e+07	1.09994e+07	0.90123	0.884447	0.871748	135.105	132.029	135.314	1.19348e+07	1.39297e+07	1.57249e+07																								12.9	0.176389	0.176687	0.141047	98.2342	104.039	113.774	3.16331e+07
13	0.441143	0.387949	0.338804	205.365	238.253	239.177	8.74234e+06	1.00827e+07	1.10473e+07	0.899882	0.882886	0.87003	135.806	132.694	135.98	1.20405e+07	1.40515e+07	1.58623e+07																								13	0.173707	0.173998	0.139251	97.8897	103.675	113.307	3.17158e+07
13.1	0.436448	0.383299	0.33432	205.44	238.179	238.943	8.78807e+06	1.01306e+07	1.10946e+07	0.898535	0.881328	0.868317	136.498	133.351	136.638	1.21461e+07	1.4173e+07	1.59996e+07																								13.1	0.171118	0.171403	0.137533	97.5414	103.307	112.838	3.17973e+07
13.2	0.431818	0.378724	0.329921	205.497	238.084	238.689	8.83329e+06	1.01778e+07	1.11412e+07	0.897191	0.879774	0.866607	137.183	133.999	137.287	1.22514e+07	1.42943e+07	1.61365e+07																								13.2	0.168621	0.1689	0.13589	97.1894	102.935	112.368	3.18775e+07
13.3	0.427251	0.374223	0.325604	205.535	237.967	238.415	8.87802e+06	1.02244e+07	1.11871e+07	0.895849	0.878223	0.864901	137.859	134.639	137.927	1.23566e+07	1.44154e+07	1.62732e+07																								13.3	0.166211	0.166484	0.13432	96.8341	102.56	111.897	3.19565e+07
13.4	0.422747	0.369795	0.321368	205.555	237.831	238.121	8.92227e+06	1.02705e+07	1.12325e+07	0.894509	0.876674	0.863198	138.527	135.271	138.559	1.24616e+07	1.45363e+07	1.64096e+07																								13.4	0.163886	0.164153	0.132818	96.4756	102.181	111.424	3.20343e+07
13.5	0.418305	0.365438	0.317212	205.558	237.675	237.81	8.96603e+06	1.0316e+07	1.12772e+07	0.893172	0.875129	0.8615	139.188	135.895	139.182	1.25664e+07	1.46569e+07	1.65458e+07																								13.5	0.161643	0.161904	0.131382	96.1142	101.799	110.951	3.21109e+07
13.6	0.413924	0.361152	0.313134	205.543	237.5	237.48	9.00932e+06	1.03609e+07	1.13214e+07	0.891837	0.873587	0.859805	139.84	136.511	139.798	1.26711e+07	1.47773e+07	1.66816e+07																								13.6	0.159478	0.159733	0.130008	95.7502	101.414	110.476	3.21865e+07
13.7	0.409604	0.356935	0.309132	205.512	237.306	237.133	9.05214e+06	1.04054e+07	1.13649e+07	0.890504	0.872048	0.858114	140.485	137.12	140.405	1.27755e+07	1.48974e+07	1.68173e+07																								13.7	0.15739	0.157639	0.128695	95.3837	101.026	110.002	3.2261e+07
13.8	0.405343	0.352786	0.305206	205.464	237.093	236.769	9.09451e+06	1.04492e+07	1.14079e+07	0.889173	0.870512	0.856427	141.122	137.72	141.003	1.28798e+07	1.50174e+07	1.69526e+07																								13.8	0.155374	0.155618	0.127439	95.0149	100.636	109.527	3.23344e+07
13.9	0.40114	0.348703	0.301353	205.4	236.864	236.389	9.13641e+06	1.04926e+07	1.14503e+07	0.887845	0.868979	0.854743	141.751	138.313	141.594	1.29839e+07	1.5137e+07	1.70877e+07																								13.9	0.15343	0.153668	0.126239	94.6441	100.244	109.051	3.24069e+07
14	0.396996	0.344687	0.297573	205.32	236.616	235.993	9.17787e+06	1.05354e+07	1.14922e+07	0.886519	0.867449	0.853063	142.373	138.898	142.176	1.30879e+07	1.52565e+07	1.72225e+07																								14	0.151554	0.151786	0.12509	94.2714	99.8502	108.576	3.24784e+07
14.1	0.392908	0.340736	0.293863	205.225	236.352	235.581	9.21889e+06	1.05777e+07	1.15335e+07	0.885195	0.865922	0.851387	142.987	139.475	142.751	1.31917e+07	1.53757e+07	1.73571e+07																								14.1	0.149743	0.149971	0.123992	93.8971	99.4543	108.101	3.2549e+07
14.2	0.388877	0.336849	0.290223	205.114	236.072	235.154	9.25948e+06	1.06196e+07	1.15743e+07	0.883873	0.864398	0.849715	143.594	140.045	143.317	1.32953e+07	1.54947e+07	1.74914e+07																								14.2	0.147996	0.148219	0.122942	93.5212	99.0568	107.627	3.26187e+07
14.3	0.384901	0.333024	0.286652	204.99	235.775	234.713	9.29963e+06	1.06609e+07	1.16146e+07	0.882553	0.862877	0.848046	144.193	140.607	143.876	1.33987e+07	1.56134e+07	1.76254e+07																								14.3	0.146311	0.146528	0.121938	93.144	98.6578	107.153	3.26876e+07
14.4	0.38098	0.329261	0.283147	204.85	235.463	234.258	9.33936e+06	1.07017e+07	1.16544e+07	0.881236	0.861359	0.846382	144.785	141.162	144.427	1.35019e+07	1.5732e+07	1.77592e+07																								14.4	0.144685	0.144897	0.120978	92.7657	98.2577	106.68	3.27556e+07
14.5	0.377113	0.325559	0.279709	204.697	235.136	233.789	9.37867e+06	1.07421e+07	1.16936e+07	0.879921	0.859845	0.84472	145.369	141.709	144.97	1.3605e+07	1.58503e+07	1.78928e+07																								14.5	0.143116	0.143323	0.12006	92.3863	97.8564	106.207	3.28228e+07
14.6	0.373299	0.321916	0.276335	204.53	234.794	233.307	9.41757e+06	1.0782e+07	1.17324e+07	0.878608	0.858333	0.843063	145.947	142.25	145.506	1.37079e+07	1.59683e+07	1.8026e+07																								14.6	0.141602	0.141804	0.119182	92.0061	97.4542	105.735	3.28893e+07
14.7	0.369538	0.318333	0.273024	204.349	234.437	232.812	9.45607e+06	1.08215e+07	1.17707e+07	0.877298	0.856824	0.841409	146.517	142.783	146.034	1.38106e+07	1.60862e+07	1.8159e+07																								14.7	0.140141	0.140338	0.118343	91.6251	97.0512	105.265	3.2955e+07
14.8	0.365828	0.314807	0.269775	204.155	234.067	232.305	9.49416e+06	1.08605e+07	1.18085e+07	0.875989	0.855318	0.839759	147.08	143.309	146.555	1.39132e+07	1.62038e+07	1.82918e+07																								14.8	0.138731	0.138924	0.11754	91.2436	96.6475	104.795	3.302e+07
14.9	0.36217	0.311338	0.266588	203.949	233.683	231.786	9.53186e+06	1.0899e+07	1.18458e+07	0.874683	0.853816	0.838113	147.636	143.828	147.068	1.40156e+07	1.63212e+07	1.84243e+07																								14.9	0.137371	0.137559	0.116772	90.8616	96.2434	104.327	3.30842e+07
15	0.358561	0.307925	0.26346	203.73	233.286	231.255	9.56917e+06	1.09371e+07	1.18827e+07	0.873379	0.852316	0.83647	148.185	144.339	147.574	1.41178e+07	1.64383e+07	1.85565e+07																								15	0.136059	0.136242	0.116038	90.4793	95.8389	103.86	3.31479e+07
15.1	0.355003	0.304568	0.260391	203.499	232.876	230.713	9.60609e+06	1.09748e+07	1.19192e+07	0.872077	0.850819	0.834831	148.727	144.844	148.072	1.42199e+07	1.65553e+07	1.86885e+07																								15.1	0.134793	0.134971	0.115337	90.0968	95.4342	103.395	3.32109e+07
15.2	0.351493	0.301264	0.25738	203.255	232.454	230.161	9.64264e+06	1.1012e+07	1.19551e+07	0.870777	0.849325	0.833196	149.262	145.342	148.563	1.43218e+07	1.6672e+07	1.88203e+07																								15.2	0.133571	0.133745	0.114665	89.7142	95.0294	102.931	3.32732e+07
15.3	0.348032	0.298014	0.254425	203.001	232.019	229.598	9.67881e+06	1.10489e+07	1.19907e+07	0.86948	0.847835	0.831564	149.79	145.833	149.047	1.44235e+07	1.67884e+07	1.89517e+07																								15.3	0.132392	0.132562	0.114024	89.3316	94.6245	102.468	3.3335e+07
15.4	0.344618	0.294817	0.251526	202.734	231.573	229.025	9.71462e+06	1.10853e+07	1.20259e+07	0.868185	0.846347	0.829936	150.312	146.317	149.524	1.4525e+07	1.69047e+07	1.90829e+07																								15.4	0.131254	0.13142	0.11341	88.9491	94.2198	102.008	3.33961e+07
15.5	0.341252	0.291671	0.248681	202.457	231.115	228.442	9.75006e+06	1.11213e+07	1.20606e+07	0.866892	0.844862	0.828311	150.827	146.795	149.994	1.46264e+07	1.70207e+07	1.92139e+07																								15.5	0.130157	0.130319	0.112823	88.5669	93.8154	101.549	3.34568e+07
15.6	0.337931	0.288575	0.245889	202.169	230.646	227.85	9.78514e+06	1.11569e+07	1.20949e+07	0.865601	0.84338	0.82669	151.335	147.266	150.457	1.47276e+07	1.71365e+07	1.93446e+07																								15.6	0.129098	0.129256	0.112262	88.1849	93.4112	101.092	3.35168e+07
15.7	0.334657	0.28553	0.24315	201.87	230.166	227.249	9.81987e+06	1.11921e+07	1.21288e+07	0.864312	0.841901	0.825073	151.837	147.73	150.913	1.48286e+07	1.72521e+07	1.94751e+07																								15.7	0.128076	0.12823	0.111725	87.8034	93.0075	100.637	3.35764e+07
15.8	0.331427	0.282534	0.240463	201.561	229.676	226.639	9.85425e+06	1.1227e+07	1.21623e+07	0.863025	0.840425	0.823459	152.332	148.188	151.362	1.49295e+07	1.73675e+07	1.96053e+07																								15.8	0.12709	0.12724	0.111212	87.4224	92.6043	100.183	3.36354e+07
15.9	0.328242	0.279587	0.237825	201.242	229.176	226.021	9.88829e+06	1.12614e+07	1.21955e+07	0.861741	0.838952	0.821849	152.821	148.639	151.805	1.50302e+07	1.74826e+07	1.97353e+07																								15.9	0.126139	0.126285	0.110721	87.042	92.2017	99.7321	3.3694e+07
16	0.325101	0.276687	0.235238	200.914	228.666	225.394	9.92199e+06	1.12955e+07	1.22282e+07	0.860459	0.837481	0.820242	153.303	149.083	152.24	1.51307e+07	1.75975e+07	1.9865e+07																								16	0.125221	0.125363	0.110252	86.6623	91.7998	99.2829	3.37521e+07
16.1	0.322003	0.273833	0.232699	200.575	228.146	224.76	9.95535e+06	1.13292e+07	1.22606e+07	0.859179	0.836014	0.81864	153.779	149.522	152.669	1.52311e+07	1.77122e+07	1.99945e+07																								16.1	0.124335	0.124474	0.109804	86.2833	91.3987	98.8359	3.38097e+07
16.2	0.318947	0.271026	0.230207	200.228	227.617	224.119	9.98839e+06	1.13626e+07	1.22927e+07	0.857901	0.83455	0.81704	154.249	149.954	153.092	1.53313e+07	1.78267e+07	2.01237e+07																								16.2	0.123481	0.123616	0.109375	85.9052	90.9984	98.391	3.38669e+07
16.3	0.315934	0.268265	0.227762	199.871	227.079	223.47	1.00211e+07	1.13956e+07	1.23243e+07	0.856625	0.833088	0.815444	154.712	150.38	153.508	1.54313e+07	1.7941e+07	2.02526e+07																								16.3	0.122656	0.122788	0.108964	85.5279	90.5991	97.9483	3.39237e+07
16.4	0.312962	0.265547	0.225364	199.506	226.533	222.815	1.00535e+07	1.14282e+07	1.23557e+07	0.855351	0.83163	0.813852	155.17	150.799	153.917	1.55312e+07	1.8055e+07	2.03814e+07																								16.4	0.121861	0.121989	0.108572	85.1516	90.2008	97.5079	3.39801e+07
16.5	0.310031	0.262874	0.22301	199.131	225.978	222.153	1.00856e+07	1.14605e+07	1.23866e+07	0.85408	0.830174	0.812263	155.621	151.213	154.32	1.56309e+07	1.81688e+07	2.05098e+07																								16.5	0.121093	0.121218	0.108197	84.7763	89.8036	97.0698	3.40361e+07
16.6	0.307141	0.260244	0.2207	198.749	225.415	221.484	1.01173e+07	1.14925e+07	1.24173e+07	0.85281	0.828722	0.810678	156.066	151.62	154.716	1.57304e+07	1.82824e+07	2.06381e+07																								16.6	0.120352	0.120474	0.107838	84.4021	89.4075	96.6339	3.40917e+07
16.7	0.30429	0.257656	0.218434	198.358	224.844	220.81	1.01488e+07	1.15242e+07	1.24476e+07	0.851543	0.827272	0.809096	156.505	152.021	155.107	1.58298e+07	1.83958e+07	2.0766e+07																								16.7	0.119638	0.119756	0.107495	84.029	89.0125	96.2005	3.41469e+07
16.8	0.301478	0.25511	0.216211	197.96	224.265	220.13	1.01799e+07	1.15555e+07	1.24776e+07	0.850278	0.825825	0.807518	156.938	152.416	155.491	1.5929e+07	1.8509e+07	2.08938e+07																								16.8	0.118948	0.119064	0.107167	83.6572	88.6189	95.7694	3.42018e+07
16.9	0.298705	0.252606	0.214029	197.554	223.679	219.444	1.02108e+07	1.15865e+07	1.25072e+07	0.849015	0.824381	0.805944	157.365	152.806	155.868	1.60281e+07	1.86219e+07	2.10213e+07																								16.9	0.118283	0.118395	0.106854	83.2865	88.2266	95.3407	3.42563e+07
17	0.29597	0.250141	0.211888	197.14	223.086	218.753	1.02413e+07	1.16171e+07	1.25366e+07	0.847754	0.82294	0.804372	157.786	153.189	156.24	1.6127e+07	1.87346e+07	2.11485e+07																								17	0.117641	0.11775	0.106554	82.9172	87.8356	94.9144	3.43105e+07
17.1	0.293273	0.247717	0.209787	196.719	222.487	218.057	1.02716e+07	1.16475e+07	1.25656e+07	0.846496	0.821501	0.802805	158.201	153.567	156.606	1.62257e+07	1.88471e+07	2.12755e+07																								17.1	0.117021	0.117128	0.106267	82.5493	87.4461	94.4906	3.43644e+07
17.2	0.290613	0.245331	0.207726	196.291	221.88	217.356	1.03016e+07	1.16775e+07	1.25944e+07	0.845239	0.820066	0.801241	158.611	153.938	156.965	1.63242e+07	1.89594e+07	2.14023e+07																								17.2	0.116423	0.116527	0.105993	82.1827	87.058	94.0693	3.4418e+07
17.3	0.28799	0.242984	0.205703	195.856	221.267	216.65	1.03313e+07	1.17073e+07	1.26228e+07	0.843985	0.818633	0.79968	159.015	154.305	157.319	1.64226e+07	1.90715e+07	2.15288e+07																								17.3	0.115847	0.115948	0.10573	81.8176	86.6714	93.6505	3.44713e+07
17.4	0.285403	0.240675	0.203719	195.414	220.648	215.941	1.03607e+07	1.17368e+07	1.2651e+07	0.842732	0.817203	0.798123	159.413	154.665	157.666	1.65209e+07	1.91834e+07	2.16551e+07																								17.4	0.11529	0.115389	0.10548	81.4539	86.2864	93.2342	3.45243e+07
17.5	0.282851	0.238404	0.201771	194.966	220.024	215.227	1.03898e+07	1.17659e+07	1.26788e+07	0.841482	0.815776	0.796569	159.805	155.02	158.008	1.66189e+07	1.9295e+07	2.17811e+07																								17.5	0.114753	0.114849	0.10524	81.0917	85.903	92.8204	3.4577e+07
17.6	0.280334	0.236169	0.199861	194.511	219.393	214.509	1.04187e+07	1.17948e+07	1.27064e+07	0.840234	0.814352	0.795019	160.192	155.369	158.344	1.67168e+07	1.94065e+07	2.19069e+07																								17.6	0.114235	0.114329	0.10501	80.7311	85.5212	92.4092	3.46294e+07
17.7	0.277852	0.23397	0.197986	194.05	218.757	213.788	1.04473e+07	1.18234e+07	1.27338e+07	0.838988	0.812931	0.793472	160.574	155.712	158.674	1.68146e+07	1.95177e+07	2.20325e+07																								17.7	0.113735	0.113826	0.104791	80.3721	85.141	92.0005	3.46816e+07
17.8	0.275405	0.231806	0.196146	193.584	218.116	213.063	1.04756e+07	1.18517e+07	1.27608e+07	0.837744	0.811513	0.791929	160.95	156.05	158.998	1.69122e+07	1.96287e+07	2.21578e+07																								17.8	0.113253	0.113341	0.104581	80.0147	84.7626	91.5944	3.47336e+07
17.9	0.272991	0.229678	0.194341	193.111	217.47	212.334	1.05037e+07	1.18797e+07	1.27876e+07	0.836502	0.810097	0.790389	161.32	156.383	159.317	1.70096e+07	1.97395e+07	2.22828e+07																								17.9	0.112788	0.112874	0.104381	79.659	84.386	91.1908	3.47853e+07
18	0.27061	0.227584	0.19257	192.633	216.819	211.603	1.05315e+07	1.19075e+07	1.28141e+07	0.835262	0.808684	0.788852	161.685	156.711	159.63	1.71069e+07	1.98501e+07	2.24077e+07																								18	0.112339	0.112422	0.104189	79.3049	84.011	90.7899	3.48368e+07
18.1	0.268262	0.225524	0.190832	192.15	216.163	210.869	1.05591e+07	1.1935e+07	1.28404e+07	0.834025	0.807274	0.787319	162.045	157.032	159.938	1.7204e+07	1.99605e+07	2.25323e+07																								18.1	0.111905	0.111987	0.104006	78.9525	83.6379	90.3915	3.4888e+07
18.2	0.265946	0.223497	0.189126	191.661	215.503	210.132	1.05864e+07	1.19623e+07	1.28664e+07	0.832789	0.805867	0.785789	162.4	157.349	160.24	1.73009e+07	2.00707e+07	2.26566e+07																								18.2	0.111487	0.111566	0.103831	78.6019	83.2666	89.9958	3.49391e+07
18.3	0.263662	0.221502	0.187453	191.168	214.838	209.392	1.06135e+07	1.19893e+07	1.28922e+07	0.831555	0.804463	0.784263	162.749	157.661	160.536	1.73977e+07	2.01806e+07	2.27808e+07																								18.3	0.111084	0.111161	0.103663	78.253	82.8972	89.6026	3.49899e+07
18.4	0.26141	0.21954	0.185811	190.669	214.17	208.65	1.06403e+07	1.2016e+07	1.29177e+07	0.830324	0.803061	0.78274	163.093	157.967	160.828	1.74943e+07	2.02904e+07	2.29047e+07																								18.4	0.110695	0.11077	0.103503	77.9059	82.5296	89.2121	3.50405e+07
18.5	0.259188	0.21761	0.1842	190.166	213.497	207.906	1.06669e+07	1.20425e+07	1.2943e+07	0.829095	0.801663	0.781221	163.432	158.268	161.113	1.75908e+07	2.03999e+07	2.30283e+07																								18.5	0.110319	0.110392	0.103349	77.5605	82.164	88.8241	3.5091e+07
18.6	0.256997	0.215711	0.182619	189.658	212.821	207.16	1.06933e+07	1.20687e+07	1.29681e+07	0.827867	0.800267	0.779705	163.766	158.564	161.394	1.76871e+07	2.05093e+07	2.31517e+07																								18.6	0.109957	0.110028	0.103203	77.217	81.8002	88.4388	3.51412e+07
18.7	0.254836	0.213842	0.181068	189.145	212.142	206.413	1.07194e+07	1.20947e+07	1.2993e+07	0.826642	0.798873	0.778192	164.094	158.855	161.669	1.77833e+07	2.06184e+07	2.32749e+07																								18.7	0.109607	0.109676	0.103063	76.8753	81.4384	88.056	3.51913e+07
18.8	0.252705	0.212004	0.179546	188.629	211.459	205.663	1.07453e+07	1.21205e+07	1.30176e+07	0.825419	0.797483	0.776682	164.418	159.141	161.939	1.78793e+07	2.07273e+07	2.33978e+07																								18.8	0.10927	0.109337	0.102929	76.5355	81.0785	87.6759	3.52412e+07
18.9	0.250604	0.210195	0.178052	188.108	210.773	204.912	1.07709e+07	1.2146e+07	1.3042e+07	0.824198	0.796095	0.775176	164.737	159.422	162.204	1.79751e+07	2.0836e+07	2.35206e+07																								18.9	0.108944	0.109009	0.1028	76.1976	80.7206	87.2984	3.52909e+07
19	0.248531	0.208416	0.176587	187.583	210.083	204.159	1.07964e+07	1.21713e+07	1.30662e+07	0.822979	0.79471	0.773674	165.05	159.698	162.464	1.80708e+07	2.09445e+07	2.3643e+07																								19	0.10863	0.108694	0.102678	75.8615	80.3647	86.9234	3.53404e+07
19.1	0.246487	0.206665	0.175149	187.054	209.391	203.406	1.08216e+07	1.21964e+07	1.30901e+07	0.821762	0.793328	0.772174	165.359	159.969	162.719	1.81663e+07	2.10528e+07	2.37653e+07																								19.1	0.108327	0.108389	0.102561	75.5273	80.0108	86.5511	3.53898e+07
19.2	0.244471	0.204942	0.173738	186.522	208.697	202.651	1.08466e+07	1.22213e+07	1.31139e+07	0.820547	0.791949	0.770678	165.663	160.235	162.969	1.82617e+07	2.11609e+07	2.38873e+07																								19.2	0.108035	0.108095	0.102449	75.195	79.6589	86.1814	3.54391e+07
19.3	0.242482	0.203248	0.172354	185.986	207.999	201.895	1.08714e+07	1.22459e+07	1.31375e+07	0.819334	0.790572	0.769186	165.962	160.497	163.213	1.83569e+07	2.12688e+07	2.40091e+07																								19.3	0.107753	0.107811	0.102341	74.8647	79.3091	85.8142	3.54882e+07
19.4	0.240521	0.201581	0.170995	185.447	207.299	201.139	1.0896e+07	1.22703e+07	1.31609e+07	0.818123	0.789198	0.767696	166.257	160.754	163.453	1.84519e+07	2.13765e+07	2.41306e+07																								19.4	0.10748	0.107537	0.102239	74.5362	78.9612	85.4497	3.55371e+07
19.5	0.238588	0.19994	0.169662	184.904	206.597	200.382	1.09203e+07	1.22946e+07	1.3184e+07	0.816914	0.787827	0.76621	166.547	161.006	163.688	1.85468e+07	2.1484e+07	2.4252e+07																								19.5	0.107218	0.107273	0.102141	74.2097	78.6155	85.0877	3.55859e+07
19.6	0.23668	0.198326	0.168354	184.358	205.893	199.624	1.09445e+07	1.23186e+07	1.3207e+07	0.815707	0.786458	0.764728	166.832	161.253	163.918	1.86416e+07	2.15913e+07	2.43731e+07																								19.6	0.106964	0.107018	0.102047	73.8852	78.2717	84.7283	3.56346e+07
19.7	0.234799	0.196738	0.167071	183.809	205.187	198.866	1.09685e+07	1.23424e+07	1.32298e+07	0.814503	0.785093	0.763248	167.112	161.496	164.144	1.87362e+07	2.16983e+07	2.44939e+07																								19.7	0.10672	0.106772	0.101958	73.5626	77.9301	84.3715	3.56832e+07
19.8	0.232944	0.195176	0.165812	183.257	204.479	198.107	1.09922e+07	1.2366e+07	1.32524e+07	0.8133	0.78373	0.761772	167.388	161.734	164.364	1.88306e+07	2.18052e+07	2.46146e+07																								19.8	0.106484	0.106534	0.101872	73.2419	77.5905	84.0172	3.57316e+07
19.9	0.231114	0.193639	0.164576	182.703	203.77	197.349	1.10158e+07	1.23894e+07	1.32749e+07	0.812099	0.782369	0.760299	167.659	161.968	164.58	1.89249e+07	2.19119e+07	2.4735e+07																								19.9	0.106256	0.106305	0.10179	72.9233	77.2529	83.6655	3.57799e+07
20	0.22931	0.192127	0.163364	182.146	203.059	196.59	1.10391e+07	1.24126e+07	1.32971e+07	0.810901	0.781012	0.75883	167.926	162.197	164.791	1.9019e+07	2.20183e+07	2.48551e+07																								20	0.106036	0.106084	0.101712	72.6065	76.9175	83.3163	3.58281e+07
20.1	0.22753	0.19064	0.162174	181.586	202.346	195.831	1.10623e+07	1.24356e+07	1.33192e+07	0.809704	0.779657	0.757364	168.188	162.422	164.998	1.9113e+07	2.21246e+07	2.49751e+07																								20.1	0.105824	0.105871	0.101637	72.2918	76.5842	82.9696	3.58762e+07
20.2	0.225775	0.189176	0.161007	181.023	201.632	195.073	1.10853e+07	1.24584e+07	1.33411e+07	0.808509	0.778305	0.7559	168.446	162.642	165.2	1.92068e+07	2.22306e+07	2.50948e+07																								20.2	0.10562	0.105665	0.101565	71.979	76.2529	82.6255	3.59242e+07
20.3	0.224044	0.187736	0.159861	180.459	200.917	194.315	1.11081e+07	1.24811e+07	1.33628e+07	0.807317	0.776955	0.754441	168.699	162.858	165.397	1.93005e+07	2.23365e+07	2.52143e+07																								20.3	0.105422	0.105466	0.101497	71.6683	75.9237	82.2838	3.5972e+07
20.4	0.222337	0.186319	0.158737	179.892	200.201	193.557	1.11307e+07	1.25035e+07	1.33844e+07	0.806126	0.775608	0.752984	168.948	163.07	165.59	1.9394e+07	2.24422e+07	2.53336e+07																								20.4	0.105232	0.105275	0.101431	71.3595	75.5967	81.9447	3.60198e+07
20.5	0.220653	0.184925	0.157634	179.323	199.484	192.8	1.11531e+07	1.25258e+07	1.34058e+07	0.804937	0.774264	0.751531	169.193	163.277	165.779	1.94873e+07	2.25476e+07	2.54526e+07																								20.5	0.105048	0.10509	0.101369	71.0526	75.2717	81.6081	3.60675e+07
20.6	0.218992	0.183554	0.156552	178.752	198.766	192.043	1.11754e+07	1.25479e+07	1.34271e+07	0.803751	0.772923	0.750081	169.433	163.48	165.963	1.95806e+07	2.26529e+07	2.55715e+07																								20.6	0.104871	0.104911	0.101309	70.7478	74.9488	81.2739	3.61151e+07
20.7	0.217355	0.182204	0.155491	178.179	198.047	191.287	1.11975e+07	1.25699e+07	1.34482e+07	0.802566	0.771584	0.748634	169.67	163.679	166.143	1.96736e+07	2.27579e+07	2.56901e+07																								20.7	0.1047	0.104739	0.101251	70.445	74.628	80.9422	3.61625e+07
20.8	0.215739	0.180877	0.154449	177.605	197.328	190.532	1.12194e+07	1.25916e+07	1.34691e+07	0.801383	0.770248	0.74719	169.902	163.874	166.319	1.97665e+07	2.28628e+07	2.58084e+07																								20.8	0.104535	0.104573	0.101197	70.1441	74.3093	80.613	3.62099e+07
20.9	0.214147	0.179571	0.153426	177.029	196.608	189.778	1.12411e+07	1.26132e+07	1.34899e+07	0.800203	0.768914	0.74575	170.129	164.065	166.49	1.98593e+07	2.29675e+07	2.59266e+07																								20.9	0.104376	0.104413	0.101144	69.8452	73.9927	80.2862	3.62573e+07
21	0.212576	0.178286	0.152423	176.451	195.888	189.025	1.12627e+07	1.26346e+07	1.35106e+07	0.799024	0.767583	0.744313	170.353	164.251	166.657	1.99519e+07	2.30719e+07	2.60445e+07																								21	0.104222	0.104258	0.101094	69.5483	73.6783	79.9619	3.63045e+07
21.1	0.211026	0.177022	0.151439	175.871	195.167	188.272	1.12841e+07	1.26559e+07	1.35311e+07	0.797847	0.766255	0.742879	170.573	164.434	166.82	2.00443e+07	2.31762e+07	2.61622e+07																								21.1	0.104074	0.104109	0.101046	69.2534	73.3659	79.6399	3.63516e+07
21.2	0.209498	0.175778	0.150473	175.291	194.446	187.521	1.13053e+07	1.2677e+07	1.35515e+07	0.796673	0.76493	0.741448	170.788	164.612	166.978	2.01366e+07	2.32803e+07	2.62797e+07																								21.2	0.103931	0.103965	0.101001	68.9604	73.0555	79.3204	3.63987e+07
21.3	0.207991	0.174554	0.149526	174.709	193.725	186.771	1.13264e+07	1.2698e+07	1.35717e+07	0.7955	0.763607	0.740021	171	164.786	167.133	2.02288e+07	2.33842e+07	2.6397e+07																								21.3	0.103793	0.103826	0.100957	68.6695	72.7473	79.0033	3.64457e+07
21.4	0.206505	0.17335	0.148596	174.125	193.005	186.023	1.13473e+07	1.27187e+07	1.35918e+07	0.794329	0.762286	0.738596	171.207	164.957	167.283	2.03208e+07	2.34878e+07	2.6514e+07																								21.4	0.10366	0.103691	0.100915	68.3805	72.4412	78.6886	3.64926e+07
21.5	0.205039	0.172166	0.147683	173.541	192.284	185.276	1.1368e+07	1.27394e+07	1.36117e+07	0.793161	0.760969	0.737175	171.411	165.123	167.43	2.04126e+07	2.35913e+07	2.66308e+07																								21.5	0.103531	0.103562	0.100875	68.0934	72.1371	78.3762	3.65395e+07
21.6	0.203593	0.171001	0.146788	172.956	191.563	184.53	1.13886e+07	1.27599e+07	1.36316e+07	0.791994	0.759654	0.735757	171.61	165.286	167.572	2.05043e+07	2.36946e+07	2.67474e+07																								21.6	0.103407	0.103437	0.100837	67.8083	71.8352	78.0662	3.65863e+07
21.7	0.202168	0.169854	0.14591	172.369	190.843	183.786	1.1409e+07	1.27802e+07	1.36513e+07	0.790829	0.758341	0.734342	171.806	165.445	167.71	2.05959e+07	2.37977e+07	2.68638e+07																								21.7	0.103287	0.103317	0.1008	67.5252	71.5353	77.7585	3.6633e+07
21.8	0.200762	0.168726	0.145048	171.782	190.123	183.043	1.14293e+07	1.28004e+07	1.36708e+07	0.789666	0.757031	0.73293	171.998	165.6	167.845	2.06873e+07	2.39006e+07	2.698e+07																								21.8	0.103172	0.1032	0.100765	67.2441	71.2374	77.4532	3.66797e+07
21.9	0.199375	0.167616	0.144202	171.194	189.403	182.302	1.14494e+07	1.28205e+07	1.36903e+07	0.788505	0.755724	0.731521	172.186	165.751	167.975	2.07786e+07	2.40033e+07	2.70959e+07																								21.9	0.103061	0.103088	0.100731	66.9648	70.9416	77.1502	3.67263e+07
22	0.198007	0.166524	0.143372	170.605	188.684	181.563	1.14694e+07	1.28404e+07	1.37096e+07	0.787346	0.75442	0.730116	172.371	165.899	168.102	2.08697e+07	2.41058e+07	2.72116e+07																								22	0.102953	0.10298	0.100699	66.6876	70.6479	76.8494	3.67728e+07
22.1	0.196658	0.16545	0.142558	170.016	187.966	180.825	1.14893e+07	1.28601e+07	1.37288e+07	0.786189	0.753118	0.728714	172.551	166.043	168.225	2.09606e+07	2.42081e+07	2.73271e+07																								22.1	0.102849	0.102875	0.100669	66.4122	70.3563	76.551	3.68193e+07
22.2	0.195328	0.164393	0.141759	169.426	187.248	180.09	1.1509e+07	1.28798e+07	1.37479e+07	0.785034	0.751818	0.727314	172.728	166.183	168.344	2.10515e+07	2.43103e+07	2.74424e+07																								22.2	0.102749	0.102775	0.10064	66.1388	70.0666	76.2549	3.68658e+07
22.3	0.194016	0.163353	0.140975	168.836	186.531	179.356	1.15285e+07	1.28993e+07	1.37669e+07	0.783881	0.750521	0.725918	172.901	166.319	168.46	2.11421e+07	2.44122e+07	2.75575e+07																								22.3	0.102653	0.102677	0.100612	65.8674	69.779	75.961	3.69121e+07
22.4	0.192722	0.16233	0.140205	168.245	185.815	178.624	1.15479e+07	1.29186e+07	1.37857e+07	0.78273	0.749227	0.724525	173.071	166.452	168.571	2.12326e+07	2.4514e+07	2.76724e+07																								22.4	0.10256	0.102583	0.100585	65.5978	69.4935	75.6693	3.69585e+07
22.5	0.191446	0.161324	0.139451	167.654	185.1	177.894	1.15672e+07	1.29379e+07	1.38045e+07	0.78158	0.747935	0.723135	173.237	166.582	168.68	2.1323e+07	2.46155e+07	2.7787e+07																								22.5	0.10247	0.102493	0.100559	65.3302	69.2099	75.3799	3.70047e+07
22.6	0.190187	0.160333	0.13871	167.063	184.385	177.167	1.15864e+07	1.2957e+07	1.38231e+07	0.780433	0.746646	0.721748	173.399	166.707	168.784	2.14132e+07	2.47169e+07	2.79014e+07																								22.6	0.102383	0.102405	0.100535	65.0644	68.9284	75.0927	3.7051e+07
22.7	0.188946	0.159359	0.137983	166.472	183.672	176.441	1.16054e+07	1.2976e+07	1.38416e+07	0.779288	0.74536	0.720365	173.558	166.83	168.885	2.15033e+07	2.48181e+07	2.80156e+07																								22.7	0.102299	0.102321	0.100511	64.8006	68.6489	74.8078	3.70971e+07
22.8	0.187722	0.158401	0.13727	165.88	182.96	175.718	1.16242e+07	1.29948e+07	1.38601e+07	0.778144	0.744076	0.718984	173.713	166.949	168.982	2.15933e+07	2.4919e+07	2.81296e+07																								22.8	0.102219	0.10224	0.100489	64.5386	68.3714	74.525	3.71433e+07
22.9	0.186515	0.157458	0.13657	165.289	182.249	174.997	1.1643e+07	1.30136e+07	1.38784e+07	0.777003	0.742794	0.717606	173.865	167.064	169.076	2.16831e+07	2.50198e+07	2.82434e+07																								22.9	0.102141	0.102161	0.100468	64.2785	68.0959	74.2444	3.71894e+07
23	0.185324	0.15653	0.135884	164.697	181.539	174.278	1.16616e+07	1.30322e+07	1.38966e+07	0.775863	0.741515	0.716232	174.013	167.176	169.166	2.17727e+07	2.51204e+07	2.8357e+07																								23	0.102066	0.102085	0.100447	64.0203	67.8223	73.9659	3.72354e+07
23.1	0.18415	0.155617	0.13521	164.106	180.831	173.562	1.16801e+07	1.30507e+07	1.39147e+07	0.774726	0.740239	0.71486	174.158	167.285	169.253	2.18622e+07	2.52208e+07	2.84704e+07																								23.1	0.101993	0.102012	0.100428	63.764	67.5508	73.6896	3.72814e+07
23.2	0.182992	0.154719	0.134549	163.515	180.123	172.848	1.16985e+07	1.30691e+07	1.39328e+07	0.77359	0.738965	0.713492	174.299	167.39	169.336	2.19516e+07	2.53211e+07	2.85835e+07																								23.2	0.101923	0.101942	0.100409	63.5095	67.2812	73.4155	3.73274e+07
23.3	0.181849	0.153835	0.1339	162.924	179.418	172.136	1.17167e+07	1.30874e+07	1.39507e+07	0.772456	0.737694	0.712127	174.438	167.492	169.416	2.20408e+07	2.54211e+07	2.86964e+07																								23.3	0.101855	0.101874	0.100391	63.2569	67.0135	73.1434	3.73733e+07
23.4	0.180723	0.152966	0.133264	162.333	178.713	171.427	1.17348e+07	1.31055e+07	1.39685e+07	0.771324	0.736425	0.710764	174.572	167.591	169.493	2.21298e+07	2.5521e+07	2.88092e+07																								23.4	0.10179	0.101808	0.100374	63.0061	66.7479	72.8735	3.74192e+07
23.5	0.179612	0.15211	0.132639	161.742	178.011	170.72	1.17528e+07	1.31236e+07	1.39863e+07	0.770194	0.735159	0.709405	174.704	167.686	169.566	2.22188e+07	2.56206e+07	2.89217e+07																								23.5	0.101727	0.101745	0.100357	62.7571	66.4841	72.6056	3.74651e+07
23.6	0.178516	0.151269	0.132026	161.152	177.309	170.016	1.17707e+07	1.31415e+07	1.4004e+07	0.769066	0.733896	0.708049	174.832	167.779	169.636	2.23075e+07	2.57201e+07	2.9034e+07																								23.6	0.101667	0.101683	0.100342	62.51	66.2223	72.3399	3.75109e+07
23.7	0.177436	0.150441	0.131425	160.563	176.61	169.315	1.17885e+07	1.31594e+07	1.40215e+07	0.767939	0.732634	0.706695	174.957	167.868	169.702	2.23962e+07	2.58194e+07	2.91461e+07																								23.7	0.101608	0.101624	0.100327	62.2646	65.9624	72.0762	3.75567e+07
23.8	0.17637	0.149626	0.130835	159.974	175.912	168.616	1.18061e+07	1.31771e+07	1.4039e+07	0.766815	0.731376	0.705345	175.079	167.954	169.766	2.24847e+07	2.59185e+07	2.92579e+07																								23.8	0.101552	0.101567	0.100313	62.0211	65.7044	71.8145	3.76024e+07
23.9	0.175319	0.148825	0.130256	159.385	175.216	167.919	1.18236e+07	1.31947e+07	1.40564e+07	0.765693	0.73012	0.703998	175.198	168.037	169.826	2.2573e+07	2.60174e+07	2.93696e+07																								23.9	0.101497	0.101512	0.100299	61.7794	65.4483	71.5549	3.76482e+07
24	0.174282	0.148037	0.129688	158.797	174.521	167.226	1.18411e+07	1.32122e+07	1.40737e+07	0.764572	0.728866	0.702654	175.313	168.117	169.883	2.26612e+07	2.61162e+07	2.94811e+07																								24	0.101445	0.101459	0.100286	61.5395	65.1941	71.2973	3.76938e+07
24.1	0.17326	0.147261	0.129131	158.21	173.829	166.535	1.18584e+07	1.32297e+07	1.40909e+07	0.763453	0.727615	0.701312	175.426	168.193	169.937	2.27493e+07	2.62147e+07	2.95923e+07																								24.1	0.101394	0.101408	0.100273	61.3013	64.9418	71.0417	3.77395e+07
24.2	0.172252	0.146498	0.128584	157.624	173.138	165.847	1.18756e+07	1.3247e+07	1.41081e+07	0.762337	0.726366	0.699974	175.535	168.267	169.988	2.28372e+07	2.63131e+07	2.97034e+07																								24.2	0.101345	0.101359	0.100261	61.0649	64.6913	70.7881	3.77851e+07
24.3	0.171257	0.145747	0.128047	157.038	172.449	165.161	1.18927e+07	1.32642e+07	1.41252e+07	0.761222	0.72512	0.698639	175.641	168.338	170.036	2.2925e+07	2.64113e+07	2.98142e+07																								24.3	0.101298	0.101311	0.10025	60.8303	64.4427	70.5364	3.78307e+07
24.4	0.170276	0.145008	0.12752	156.453	171.762	164.479	1.19096e+07	1.32813e+07	1.41422e+07	0.760109	0.723876	0.697306	175.744	168.405	170.08	2.30126e+07	2.65093e+07	2.99249e+07																								24.4	0.101252	0.101265	0.100239	60.5974	64.196	70.2868	3.78763e+07
24.5	0.169309	0.144281	0.127004	155.869	171.078	163.799	1.19265e+07	1.32984e+07	1.41591e+07	0.758997	0.722635	0.695977	175.844	168.47	170.122	2.31001e+07	2.66071e+07	3.00353e+07																								24.5	0.101208	0.101221	0.100229	60.3662	63.9511	70.0391	3.79219e+07
24.6	0.168355	0.143566	0.126497	155.285	170.395	163.122	1.19433e+07	1.33153e+07	1.41759e+07	0.757888	0.721396	0.694651	175.941	168.532	170.161	2.31875e+07	2.67047e+07	3.01455e+07																								24.6	0.101166	0.101178	0.100219	60.1368	63.708	69.7933	3.79674e+07
24.7	0.167415	0.142863	0.125999	154.703	169.714	162.448	1.196e+07	1.33322e+07	1.41927e+07	0.756781	0.72016	0.693327	176.036	168.591	170.197	2.32747e+07	2.68022e+07	3.02555e+07																								24.7	0.101125	0.101137	0.100209	59.9091	63.4668	69.5494	3.80129e+07
24.8	0.166487	0.142171	0.125511	154.122	169.035	161.777	1.19766e+07	1.33489e+07	1.42094e+07	0.755675	0.718926	0.692007	176.127	168.647	170.229	2.33618e+07	2.68994e+07	3.03653e+07																								24.8	0.101085	0.101097	0.1002	59.6831	63.2273	69.3075	3.80584e+07
24.9	0.165572	0.14149	0.125032	153.542	168.359	161.109	1.1993e+07	1.33656e+07	1.4226e+07	0.754571	0.717695	0.690689	176.215	168.7	170.259	2.34487e+07	2.69965e+07	3.0475e+07																								24.9	0.101047	0.101058	0.100191	59.4588	62.9897	69.0674	3.81038e+07
25	0.164669	0.14082	0.124562	152.962	167.685	160.444	1.20094e+07	1.33822e+07	1.42426e+07	0.75347	0.716466	0.689375	176.301	168.75	170.286	2.35355e+07	2.70934e+07	3.05844e+07																								25	0.10101	0.101021	0.100183	59.2362	62.7538	68.8292	3.81492e+07
25.1	0.163779	0.14016	0.124101	152.384	167.013	159.782	1.20257e+07	1.33987e+07	1.42591e+07	0.75237	0.715239	0.688063	176.383	168.798	170.311	2.36222e+07	2.71902e+07	3.06936e+07																								25.1	0.100975	0.100986	0.100175	59.0152	62.5197	68.5929	3.81946e+07
25.2	0.162901	0.139512	0.123649	151.807	166.343	159.123	1.20419e+07	1.34151e+07	1.42755e+07	0.751272	0.714015	0.686754	176.463	168.843	170.332	2.37087e+07	2.72867e+07	3.08025e+07																								25.2	0.100941	0.100951	0.100167	58.7959	62.2874	68.3585	3.824e+07
25.3	0.162036	0.138874	0.123205	151.232	165.675	158.467	1.2058e+07	1.34315e+07	1.42918e+07	0.750175	0.712793	0.685448	176.54	168.885	170.351	2.37951e+07	2.73831e+07	3.09113e+07																								25.3	0.100908	0.100918	0.10016	58.5783	62.0568	68.1258	3.82854e+07
25.4	0.161182	0.138246	0.122769	150.657	165.01	157.813	1.2074e+07	1.34477e+07	1.43081e+07	0.749081	0.711574	0.684145	176.615	168.925	170.367	2.38813e+07	2.74793e+07	3.10199e+07																								25.4	0.100876	0.100885	0.100153	58.3624	61.828	67.8951	3.83307e+07
25.5	0.16034	0.137628	0.122341	150.084	164.347	157.163	1.20899e+07	1.34639e+07	1.43244e+07	0.747988	0.710358	0.682845	176.686	168.961	170.38	2.39674e+07	2.75753e+07	3.11283e+07																								25.5	0.100845	0.100854	0.100146	58.148	61.6009	67.6661	3.8376e+07
25.6	0.159509	0.137021	0.121922	149.512	163.686	156.516	1.21057e+07	1.348e+07	1.43405e+07	0.746897	0.709143	0.681548	176.755	168.995	170.39	2.40534e+07	2.76711e+07	3.12365e+07																								25.6	0.100815	0.100824	0.10014	57.9353	61.3756	67.4389	3.84213e+07
25.7	0.15869	0.136423	0.12151	148.941	163.028	155.872	1.21215e+07	1.3496e+07	1.43566e+07	0.745808	0.707931	0.680254	176.821	169.027	170.398	2.41392e+07	2.77667e+07	3.13445e+07																								25.7	0.100787	0.100796	0.100134	57.7242	61.1519	67.2135	3.84666e+07
25.8	0.157883	0.135835	0.121106	148.372	162.373	155.231	1.21371e+07	1.3512e+07	1.43727e+07	0.744721	0.706722	0.678962	176.884	169.056	170.403	2.42249e+07	2.78622e+07	3.14523e+07																								25.8	0.100759	0.100768	0.100128	57.5148	60.93	66.9899	3.85119e+07
25.9	0.157086	0.135256	0.12071	147.804	161.719	154.594	1.21527e+07	1.35278e+07	1.43887e+07	0.743636	0.705515	0.677674	176.945	169.082	170.405	2.43105e+07	2.79575e+07	3.15599e+07																								25.9	0.100733	0.100741	0.100122	57.3069	60.7097	66.768	3.85571e+07
26	0.1563	0.134687	0.120321	147.238	161.069	153.959	1.21681e+07	1.35436e+07	1.44046e+07	0.742553	0.70431	0.676388	177.003	169.106	170.405	2.43959e+07	2.80526e+07	3.16672e+07																								26	0.100707	0.100715	0.100117	57.1006	60.4912	66.5479	3.86023e+07
26.1	0.155526	0.134127	0.11994	146.673	160.42	153.327	1.21835e+07	1.35593e+07	1.44205e+07	0.741471	0.703108	0.675105	177.059	169.127	170.403	2.44811e+07	2.81476e+07	3.17744e+07																								26.1	0.100682	0.10069	0.100112	56.8959	60.2742	66.3295	3.86475e+07
26.2	0.154761	0.133576	0.119565	146.109	159.775	152.699	1.21988e+07	1.3575e+07	1.44363e+07	0.740391	0.701908	0.673825	177.112	169.146	170.397	2.45663e+07	2.82423e+07	3.18814e+07																								26.2	0.100658	0.100666	0.100107	56.6927	60.059	66.1128	3.86927e+07
26.3	0.154008	0.133033	0.119198	145.547	159.131	152.074	1.2214e+07	1.35906e+07	1.4452e+07	0.739313	0.70071	0.672548	177.163	169.162	170.39	2.46513e+07	2.83369e+07	3.19882e+07																								26.3	0.100635	0.100642	0.100102	56.4911	59.8454	65.8978	3.87379e+07
26.4	0.153264	0.1325	0.118838	144.987	158.491	151.452	1.22292e+07	1.36061e+07	1.44678e+07	0.738237	0.699515	0.671274	177.21	169.176	170.38	2.47361e+07	2.84313e+07	3.20948e+07																								26.4	0.100613	0.10062	0.100098	56.291	59.6334	65.6846	3.87831e+07
26.5	0.152531	0.131975	0.118484	144.428	157.853	150.833	1.22443e+07	1.36215e+07	1.44834e+07	0.737163	0.698322	0.670003	177.256	169.187	170.367	2.48209e+07	2.85256e+07	3.22012e+07																								26.5	0.100591	0.100598	0.100093	56.0925	59.4231	65.473	3.88282e+07
26.6	0.151808	0.131459	0.118137	143.871	157.217	150.217	1.22592e+07	1.36369e+07	1.4499e+07	0.73609	0.697132	0.668734	177.299	169.196	170.352	2.49055e+07	2.86196e+07	3.23074e+07																								26.6	0.10057	0.100577	0.100089	55.8955	59.2143	65.2631	3.88734e+07
26.7	0.151095	0.130951	0.117796	143.315	156.584	149.605	1.22741e+07	1.36522e+07	1.45146e+07	0.735019	0.695944	0.667468	177.339	169.203	170.334	2.49899e+07	2.87135e+07	3.24134e+07																								26.7	0.10055	0.100557	0.100085	55.7	59.0072	65.0548	3.89185e+07
26.8	0.150392	0.130451	0.117462	142.761	155.954	148.995	1.2289e+07	1.36675e+07	1.45301e+07	0.733951	0.694758	0.666205	177.377	169.207	170.314	2.50743e+07	2.88072e+07	3.25192e+07																								26.8	0.100531	0.100537	0.100082	55.506	58.8017	64.8482	3.89636e+07
26.9	0.149699	0.129959	0.117134	142.209	155.327	148.389	1.23037e+07	1.36826e+07	1.45455e+07	0.732883	0.693575	0.664945	177.413	169.209	170.292	2.51584e+07	2.89008e+07	3.26248e+07																								26.9	0.100512	0.100518	0.100078	55.3136	58.5977	64.6432	3.90087e+07
27	0.149015	0.129475	0.116813	141.658	154.702	147.786	1.23184e+07	1.36978e+07	1.4561e+07	0.731818	0.692394	0.663688	177.446	169.209	170.267	2.52425e+07	2.89941e+07	3.27302e+07																								27	0.100494	0.1005	0.100075	55.1226	58.3954	64.4398	3.90537e+07
27.1	0.14834	0.129	0.116497	141.109	154.08	147.186	1.2333e+07	1.37128e+07	1.45763e+07	0.730755	0.691215	0.662433	177.477	169.206	170.24	2.53264e+07	2.90873e+07	3.28354e+07																								27.1	0.100477	0.100483	0.100071	54.933	58.1945	64.238	3.90988e+07
27.2	0.147675	0.128531	0.116187	140.562	153.46	146.59	1.23476e+07	1.37278e+07	1.45916e+07	0.729693	0.690039	0.661181	177.506	169.201	170.211	2.54102e+07	2.91803e+07	3.29404e+07																								27.2	0.10046	0.100466	0.100068	54.7449	57.9953	64.0378	3.91438e+07
27.3	0.147019	0.12807	0.115883	140.017	152.844	145.997	1.2362e+07	1.37428e+07	1.46069e+07	0.728633	0.688865	0.659933	177.532	169.194	170.18	2.54939e+07	2.92732e+07	3.30452e+07																								27.3	0.100444	0.100449	0.100065	54.5583	57.7975	63.8392	3.91889e+07
27.4	0.146371	0.127617	0.115585	139.473	152.23	145.407	1.23764e+07	1.37576e+07	1.46221e+07	0.727575	0.687694	0.658686	177.556	169.185	170.146	2.55774e+07	2.93658e+07	3.31499e+07																								27.4	0.100428	0.100434	0.100062	54.3732	57.6013	63.6422	3.92339e+07
27.5	0.145733	0.127171	0.115293	138.932	151.619	144.82	1.23907e+07	1.37724e+07	1.46373e+07	0.726518	0.686524	0.657443	177.578	169.173	170.11	2.56608e+07	2.94583e+07	3.32543e+07																								27.5	0.100413	0.100418	0.10006	54.1894	57.4066	63.4467	3.92789e+07
27.6	0.145104	0.126732	0.115005	138.392	151.01	144.236	1.2405e+07	1.37872e+07	1.46525e+07	0.725464	0.685357	0.656202	177.597	169.16	170.072	2.5744e+07	2.95507e+07	3.33585e+07																								27.6	0.100399	0.100404	0.100057	54.0071	57.2135	63.2528	3.93239e+07
27.7	0.144483	0.126301	0.114724	137.854	150.405	143.656	1.24192e+07	1.38019e+07	1.46676e+07	0.724411	0.684193	0.654964	177.615	169.144	170.031	2.58271e+07	2.96428e+07	3.34626e+07																								27.7	0.100385	0.10039	0.100055	53.8262	57.0218	63.0604	3.93689e+07
27.8	0.143871	0.125876	0.114447	137.317	149.802	143.078	1.24333e+07	1.38166e+07	1.46826e+07	0.72336	0.683031	0.653729	177.63	169.126	169.989	2.59101e+07	2.97348e+07	3.35664e+07																								27.8	0.100371	0.100376	0.100052	53.6467	56.8316	62.8695	3.94139e+07
27.9	0.143267	0.125458	0.114176	136.783	149.202	142.504	1.24474e+07	1.38312e+07	1.46976e+07	0.72231	0.681871	0.652497	177.642	169.106	169.944	2.5993e+07	2.98266e+07	3.36701e+07																								27.9	0.100358	0.100363	0.10005	53.4686	56.6429	62.6802	3.94588e+07
28	0.142672	0.125047	0.11391	136.251	148.604	141.934	1.24614e+07	1.38457e+07	1.47126e+07	0.721263	0.680713	0.651267	177.653	169.083	169.898	2.60757e+07	2.99183e+07	3.37736e+07																								28	0.100346	0.10035	0.100048	53.2918	56.4556	62.4923	3.95038e+07
28.1	0.142084	0.124643	0.113649	135.72	148.01	141.366	1.24753e+07	1.38602e+07	1.47276e+07	0.720217	0.679558	0.65004	177.662	169.059	169.849	2.61583e+07	3.00098e+07	3.38769e+07																								28.1	0.100334	0.100338	0.100046	53.1165	56.2698	62.3059	3.95487e+07
28.2	0.141505	0.124245	0.113392	135.192	147.418	140.802	1.24891e+07	1.38746e+07	1.47425e+07	0.719173	0.678404	0.648816	177.668	169.033	169.798	2.62407e+07	3.01011e+07	3.398e+07																								28.2	0.100322	0.100326	0.100044	52.9425	56.0854	62.121	3.95937e+07
28.3	0.140934	0.123853	0.113141	134.665	146.83	140.241	1.25029e+07	1.3889e+07	1.47573e+07	0.718131	0.677254	0.647595	177.672	169.004	169.745	2.63231e+07	3.01922e+07	3.40829e+07																								28.3	0.100311	0.100315	0.100042	52.7698	55.9025	61.9375	3.96386e+07
28.4	0.14037	0.123468	0.112894	134.141	146.244	139.683	1.25167e+07	1.39034e+07	1.47721e+07	0.71709	0.676105	0.646376	177.674	168.974	169.69	2.64052e+07	3.02832e+07	3.41856e+07																								28.4	0.1003	0.100304	0.10004	52.5985	55.721	61.7555	3.96835e+07
28.5	0.139815	0.123089	0.112652	133.618	145.661	139.128	1.25304e+07	1.39176e+07	1.47869e+07	0.716051	0.674959	0.64516	177.675	168.942	169.633	2.64873e+07	3.0374e+07	3.42881e+07																								28.5	0.100289	0.100293	0.100038	52.4286	55.5409	61.575	3.97284e+07
28.6	0.139267	0.122716	0.112415	133.098	145.08	138.577	1.2544e+07	1.39319e+07	1.48017e+07	0.715014	0.673815	0.643947	177.673	168.907	169.574	2.65692e+07	3.04646e+07	3.43904e+07																								28.6	0.100279	0.100283	0.100036	52.2599	55.3622	61.3959	3.97733e+07
28.7	0.138726	0.122349	0.112182	132.579	144.503	138.029	1.25576e+07	1.39461e+07	1.48164e+07	0.713979	0.672673	0.642736	177.669	168.871	169.513	2.6651e+07	3.05551e+07	3.44926e+07																								28.7	0.100269	0.100273	0.100035	52.0926	55.1849	61.2181	3.98182e+07
28.8	0.138193	0.121988	0.111953	132.063	143.928	137.484	1.25711e+07	1.39602e+07	1.48311e+07	0.712946	0.671534	0.641528	177.663	168.833	169.45	2.67327e+07	3.06454e+07	3.45945e+07																								28.8	0.10026	0.100263	0.100033	51.9266	55.009	61.0418	3.98631e+07
28.9	0.137668	0.121633	0.111728	131.548	143.357	136.942	1.25845e+07	1.39743e+07	1.48458e+07	0.711914	0.670397	0.640323	177.655	168.793	169.386	2.68142e+07	3.07355e+07	3.46963e+07																								28.9	0.100251	0.100254	0.100032	51.7619	54.8345	60.8669	3.99079e+07
29	0.137149	0.121284	0.111508	131.036	142.788	136.403	1.25979e+07	1.39884e+07	1.48604e+07	0.710884	0.669262	0.63912	177.645	168.751	169.319	2.68957e+07	3.08255e+07	3.47979e+07																								29	0.100242	0.100245	0.100031	51.5984	54.6613	60.6934	3.99528e+07
29.1	0.136638	0.12094	0.111292	130.525	142.222	135.868	1.26112e+07	1.40024e+07	1.4875e+07	0.709856	0.66813	0.637921	177.633	168.707	169.251	2.69769e+07	3.09153e+07	3.48993e+07																								29.1	0.100233	0.100236	0.100029	51.4363	54.4895	60.5213	3.99976e+07
29.2	0.136134	0.120602	0.11108	130.017	141.659	135.336	1.26245e+07	1.40163e+07	1.48895e+07	0.708829	0.666999	0.636723	177.619	168.661	169.18	2.70581e+07	3.10049e+07	3.50005e+07																								29.2	0.100225	0.100228	0.100028	51.2754	54.319	60.3505	4.00425e+07
29.3	0.135637	0.120269	0.110872	129.511	141.099	134.807	1.26377e+07	1.40302e+07	1.4904e+07	0.707804	0.665871	0.635529	177.604	168.614	169.108	2.71391e+07	3.10944e+07	3.51015e+07																								29.3	0.100217	0.10022	0.100027	51.1157	54.1498	60.1811	4.00873e+07
29.4	0.135146	0.119942	0.110668	129.007	140.542	134.281	1.26509e+07	1.40441e+07	1.49185e+07	0.706781	0.664745	0.634337	177.586	168.564	169.034	2.722e+07	3.11837e+07	3.52023e+07																								29.4	0.10021	0.100212	0.100026	50.9574	53.982	60.013	4.01321e+07
29.5	0.134662	0.11962	0.110468	128.505	139.988	133.758	1.2664e+07	1.4058e+07	1.4933e+07	0.70576	0.663622	0.633148	177.566	168.513	168.958	2.73008e+07	3.12728e+07	3.5303e+07																								29.5	0.100202	0.100205	0.100024	50.8002	53.8155	59.8462	4.01769e+07
29.6	0.134185	0.119303	0.110271	128.005	139.436	133.239	1.26771e+07	1.40717e+07	1.49474e+07	0.70474	0.6625	0.631961	177.545	168.461	168.881	2.73814e+07	3.13618e+07	3.54034e+07																								29.6	0.100195	0.100198	0.100023	50.6443	53.6503	59.6808	4.02217e+07
29.7	0.133715	0.118992	0.110078	127.507	138.888	132.723	1.26901e+07	1.40855e+07	1.49618e+07	0.703722	0.661381	0.630777	177.522	168.406	168.802	2.74619e+07	3.14506e+07	3.55037e+07																								29.7	0.100188	0.100191	0.100022	50.4896	53.4864	59.5166	4.02665e+07
29.8	0.133251	0.118685	0.109889	127.011	138.342	132.209	1.27031e+07	1.40992e+07	1.49762e+07	0.702706	0.660264	0.629596	177.497	168.35	168.72	2.75423e+07	3.15393e+07	3.56038e+07																								29.8	0.100182	0.100184	0.100021	50.3361	53.3238	59.3538	4.03113e+07
29.9	0.132793	0.118383	0.109703	126.518	137.799	131.699	1.2716e+07	1.41129e+07	1.49906e+07	0.701691	0.65915	0.628417	177.47	168.291	168.638	2.76225e+07	3.16278e+07	3.57037e+07																								29.9	0.100175	0.100178	0.10002	50.1838	53.1624	59.1923	4.03561e+07
30	0.132342	0.118086	0.109521	126.027	137.259	131.192	1.27288e+07	1.41265e+07	1.50049e+07	0.700678	0.658037	0.627241	177.442	168.232	168.553	2.77027e+07	3.17161e+07	3.58034e+07																								30	0.100169	0.100171	0.100019	50.0327	53.0023	59.032	4.04009e+07
30.1	0.131897	0.117794	0.109343	125.537	136.723	130.689	1.27417e+07	1.41401e+07	1.50192e+07	0.699667	0.656927	0.626068	177.411	168.17	168.467	2.77827e+07	3.18043e+07	3.5903e+07																								30.1	0.100163	0.100165	0.100019	49.8828	52.8435	58.8731	4.04457e+07
30.2	0.131458	0.117507	0.109167	125.05	136.189	130.188	1.27544e+07	1.41537e+07	1.50335e+07	0.698658	0.655819	0.624897	177.379	168.107	168.379	2.78625e+07	3.18922e+07	3.60023e+07																								30.2	0.100157	0.10016	0.100018	49.7341	52.6859	58.7153	4.04904e+07
30.3	0.131025	0.117224	0.108995	124.565	135.657	129.691	1.27672e+07	1.41672e+07	1.50477e+07	0.69765	0.654713	0.623729	177.345	168.042	168.29	2.79423e+07	3.19801e+07	3.61015e+07																								30.3	0.100152	0.100154	0.100017	49.5866	52.5295	58.5589	4.05352e+07
30.4	0.130598	0.116946	0.108826	124.083	135.129	129.196	1.27798e+07	1.41807e+07	1.50619e+07	0.696644	0.653609	0.622563	177.31	167.976	168.199	2.80219e+07	3.20678e+07	3.62005e+07																								30.4	0.100147	0.100149	0.100016	49.4402	52.3744	58.4036	4.05799e+07
30.5	0.130177	0.116672	0.10866	123.602	134.604	128.705	1.27925e+07	1.41941e+07	1.50761e+07	0.69564	0.652508	0.6214	177.273	167.908	168.106	2.81014e+07	3.21553e+07	3.62993e+07																								30.5	0.100141	0.100143	0.100016	49.2949	52.2205	58.2496	4.06247e+07
30.6	0.129761	0.116403	0.108498	123.124	134.081	128.217	1.2805e+07	1.42075e+07	1.50903e+07	0.694637	0.651409	0.62024	177.234	167.838	168.012	2.81807e+07	3.22426e+07	3.63979e+07																								30.6	0.100137	0.100138	0.100015	49.1508	52.0678	58.0968	4.06694e+07
30.7	0.129352	0.116138	0.108338	122.648	133.562	127.731	1.28176e+07	1.42209e+07	1.51044e+07	0.693636	0.650312	0.619082	177.193	167.767	167.916	2.826e+07	3.23298e+07	3.64964e+07																								30.7	0.100132	0.100134	0.100014	49.0078	51.9163	57.9453	4.07141e+07
30.8	0.128948	0.115878	0.108182	122.174	133.045	127.249	1.28301e+07	1.42342e+07	1.51185e+07	0.692637	0.649217	0.617927	177.151	167.694	167.819	2.83391e+07	3.24168e+07	3.65946e+07																								30.8	0.100127	0.100129	0.100014	48.866	51.766	57.7949	4.07588e+07
30.9	0.128549	0.115621	0.108028	121.702	132.531	126.77	1.28425e+07	1.42476e+07	1.51326e+07	0.691639	0.648124	0.616774	177.107	167.62	167.72	2.84181e+07	3.25037e+07	3.66927e+07																								30.9	0.100123	0.100124	0.100013	48.7252	51.6169	57.6457	4.08035e+07
31	0.128157	0.115369	0.107877	121.233	132.02	126.294	1.28549e+07	1.42608e+07	1.51467e+07	0.690643	0.647034	0.615624	177.062	167.544	167.619	2.84969e+07	3.25904e+07	3.67906e+07																								31	0.100118	0.10012	0.100012	48.5856	51.4689	57.4977	4.08482e+07
31.1	0.127769	0.115121	0.107729	120.766	131.512	125.821	1.28673e+07	1.42741e+07	1.51608e+07	0.689649	0.645945	0.614476	177.015	167.467	167.518	2.85756e+07	3.2677e+07	3.68883e+07																								31.1	0.100114	0.100116	0.100012	48.4471	51.3221	57.3509	4.08929e+07
31.2	0.127387	0.114877	0.107584	120.3	131.007	125.352	1.28796e+07	1.42873e+07	1.51748e+07	0.688657	0.644859	0.613331	176.966	167.388	167.414	2.86543e+07	3.27634e+07	3.69859e+07																								31.2	0.10011	0.100112	0.100011	48.3096	51.1765	57.2053	4.09376e+07
31.3	0.12701	0.114636	0.107442	119.838	130.505	124.885	1.28919e+07	1.43005e+07	1.51888e+07	0.687666	0.643775	0.612189	176.916	167.308	167.309	2.87327e+07	3.28496e+07	3.70833e+07																								31.3	0.100106	0.100108	0.100011	48.1733	51.032	57.0608	4.09823e+07
31.4	0.126638	0.1144	0.107302	119.377	130.005	124.421	1.29041e+07	1.43136e+07	1.52028e+07	0.686676	0.642693	0.611049	176.864	167.226	167.203	2.88111e+07	3.29357e+07	3.71804e+07																								31.4	0.100103	0.100104	0.10001	48.038	50.8886	56.9174	4.1027e+07
31.5	0.126272	0.114168	0.107165	118.919	129.509	123.96	1.29163e+07	1.43267e+07	1.52168e+07	0.685689	0.641613	0.609912	176.811	167.143	167.095	2.88893e+07	3.30216e+07	3.72775e+07																								31.5	0.100099	0.1001	0.10001	47.9038	50.7464	56.7752	4.10717e+07
31.6	0.12591	0.113939	0.107031	118.462	129.015	123.502	1.29285e+07	1.43398e+07	1.52307e+07	0.684703	0.640536	0.608777	176.756	167.058	166.986	2.89674e+07	3.31073e+07	3.73743e+07																								31.6	0.100095	0.100097	0.10001	47.7706	50.6053	56.6341	4.11163e+07
31.7	0.125553	0.113714	0.106899	118.008	128.524	123.047	1.29406e+07	1.43529e+07	1.52446e+07	0.683719	0.63946	0.607644	176.699	166.972	166.876	2.90454e+07	3.31929e+07	3.74709e+07																								31.7	0.100092	0.100093	0.100009	47.6385	50.4653	56.4942	4.1161e+07
31.8	0.125202	0.113492	0.106769	117.557	128.036	122.595	1.29527e+07	1.43659e+07	1.52585e+07	0.682736	0.638387	0.606515	176.642	166.885	166.764	2.91233e+07	3.32784e+07	3.75674e+07																								31.8	0.100089	0.10009	0.100009	47.5074	50.3264	56.3553	4.12056e+07
31.9	0.124855	0.113274	0.106642	117.107	127.551	122.146	1.29647e+07	1.43789e+07	1.52724e+07	0.681755	0.637316	0.605387	176.582	166.796	166.65	2.9201e+07	3.33637e+07	3.76637e+07																								31.9	0.100086	0.100087	0.100008	47.3774	50.1886	56.2176	4.12503e+07
32	0.124513	0.11306	0.106517	116.66	127.069	121.7	1.29768e+07	1.43919e+07	1.52863e+07	0.680776	0.636247	0.604263	176.522	166.706	166.536	2.92787e+07	3.34488e+07	3.77598e+07																								32	0.100083	0.100084	0.100008	47.2484	50.0519	56.0809	4.12949e+07
32.1	0.124175	0.112849	0.106395	116.215	126.589	121.257	1.29887e+07	1.44048e+07	1.53001e+07	0.679798	0.63518	0.60314	176.459	166.614	166.42	2.93561e+07	3.35338e+07	3.78558e+07																								32.1	0.10008	0.100081	0.100008	47.1204	49.9163	55.9453	4.13396e+07
32.2	0.123843	0.112642	0.106275	115.772	126.112	120.817	1.30007e+07	1.44177e+07	1.5314e+07	0.678822	0.634115	0.60202	176.396	166.521	166.302	2.94335e+07	3.36186e+07	3.79516e+07																								32.2	0.100077	0.100078	0.100007	46.9934	49.7818	55.8108	4.13842e+07
32.3	0.123515	0.112437	0.106157	115.331	125.638	120.38	1.30126e+07	1.44306e+07	1.53278e+07	0.677848	0.633053	0.600903	176.331	166.427	166.184	2.95108e+07	3.37033e+07	3.80472e+07																								32.3	0.100074	0.100075	0.100007	46.8674	49.6483	55.6774	4.14288e+07
32.4	0.123191	0.112237	0.106041	114.893	125.167	119.945	1.30244e+07	1.44435e+07	1.53416e+07	0.676875	0.631992	0.599788	176.264	166.332	166.064	2.95879e+07	3.37878e+07	3.81426e+07																								32.4	0.100072	0.100073	0.100007	46.7424	49.5158	55.545	4.14734e+07
32.5	0.122872	0.112039	0.105928	114.457	124.699	119.514	1.30362e+07	1.44563e+07	1.53553e+07	0.675904	0.630934	0.598676	176.196	166.235	165.943	2.96649e+07	3.38721e+07	3.82378e+07																								32.5	0.100069	0.10007	0.100006	46.6184	49.3844	55.4137	4.15181e+07
32.6	0.122557	0.111845	0.105817	114.023	124.234	119.085	1.3048e+07	1.44691e+07	1.53691e+07	0.674935	0.629877	0.597566	176.127	166.137	165.82	2.97418e+07	3.39563e+07	3.83329e+07																								32.6	0.100067	0.100068	0.100006	46.4954	49.2541	55.2834	4.15627e+07
32.7	0.122246	0.111653	0.105707	113.591	123.771	118.659	1.30598e+07	1.44819e+07	1.53828e+07	0.673967	0.628823	0.596459	176.057	166.037	165.696	2.98185e+07	3.40404e+07	3.84278e+07																								32.7	0.100064	0.100065	0.100006	46.3733	49.1247	55.1542	4.16073e+07
32.8	0.12194	0.111465	0.1056	113.162	123.311	118.236	1.30715e+07	1.44947e+07	1.53966e+07	0.673001	0.627771	0.595354	175.985	165.937	165.571	2.98952e+07	3.41243e+07	3.85225e+07																								32.8	0.100062	0.100063	0.100006	46.2523	48.9964	55.026	4.16519e+07
32.9	0.121638	0.11128	0.105495	112.735	122.854	117.816	1.30832e+07	1.45074e+07	1.54103e+07	0.672036	0.626721	0.594251	175.911	165.835	165.445	2.99717e+07	3.4208e+07	3.86171e+07																								32.9	0.10006	0.100061	0.100005	46.1321	48.8691	54.8988	4.16965e+07
33	0.121341	0.111098	0.105392	112.31	122.399	117.399	1.30949e+07	1.45201e+07	1.5424e+07	0.671073	0.625673	0.593151	175.837	165.732	165.318	3.00481e+07	3.42916e+07	3.87115e+07																								33	0.100058	0.100059	0.100005	46.0129	48.7428	54.7726	4.1741e+07
33.1	0.121047	0.110919	0.105291	111.887	121.948	116.984	1.31065e+07	1.45328e+07	1.54377e+07	0.670112	0.624627	0.592054	175.761	165.627	165.189	3.01244e+07	3.4375e+07	3.88057e+07																								33.1	0.100056	0.100057	0.100005	45.8947	48.6175	54.6474	4.17856e+07
33.2	0.120757	0.110742	0.105191	111.466	121.499	116.573	1.31181e+07	1.45455e+07	1.54513e+07	0.669152	0.623583	0.590959	175.684	165.522	165.06	3.02005e+07	3.44583e+07	3.88997e+07																								33.2	0.100054	0.100055	0.100005	45.7774	48.4932	54.5232	4.18302e+07
33.3	0.120472	0.110569	0.105094	111.048	121.053	116.164	1.31297e+07	1.45581e+07	1.5465e+07	0.668194	0.622542	0.589866	175.605	165.415	164.929	3.02766e+07	3.45414e+07	3.89936e+07																								33.3	0.100052	0.100053	0.100004	45.661	48.3699	54.4	4.18748e+07
33.4	0.12019	0.110398	0.104998	110.632	120.609	115.758	1.31412e+07	1.45707e+07	1.54786e+07	0.667238	0.621502	0.588776	175.526	165.307	164.797	3.03525e+07	3.46244e+07	3.90873e+07																								33.4	0.10005	0.100051	0.100004	45.5456	48.2476	54.2778	4.19193e+07
33.5	0.119912	0.11023	0.104904	110.218	120.169	115.354	1.31527e+07	1.45833e+07	1.54922e+07	0.666283	0.620465	0.587688	175.445	165.198	164.664	3.04283e+07	3.47072e+07	3.91808e+07																								33.5	0.100048	0.100049	0.100004	45.431	48.1262	54.1565	4.19639e+07
33.6	0.119638	0.110065	0.104812	109.806	119.731	114.954	1.31642e+07	1.45959e+07	1.55058e+07	0.66533	0.619429	0.586603	175.363	165.088	164.53	3.0504e+07	3.47899e+07	3.92741e+07																								33.6	0.100047	0.100047	0.100004	45.3174	48.0058	54.0362	4.20084e+07
33.7	0.119368	0.109903	0.104722	109.397	119.295	114.556	1.31756e+07	1.46085e+07	1.55194e+07	0.664378	0.618396	0.58552	175.279	164.977	164.394	3.05795e+07	3.48724e+07	3.93673e+07																								33.7	0.100045	0.100046	0.100004	45.2046	47.8863	53.9169	4.2053e+07
33.8	0.119101	0.109743	0.104633	108.99	118.863	114.161	1.3187e+07	1.4621e+07	1.5533e+07	0.663428	0.617364	0.584439	175.195	164.864	164.258	3.06549e+07	3.49548e+07	3.94603e+07																								33.8	0.100043	0.100044	0.100004	45.0928	47.7678	53.7985	4.20975e+07
33.9	0.118838	0.109585	0.104546	108.585	118.433	113.768	1.31984e+07	1.46335e+07	1.55465e+07	0.66248	0.616335	0.583361	175.109	164.751	164.12	3.07303e+07	3.5037e+07	3.95532e+07																								33.9	0.100042	0.100043	0.100003	44.9818	47.6502	53.681	4.21421e+07
34	0.118579	0.10943	0.104461	108.182	118.006	113.378	1.32097e+07	1.4646e+07	1.55601e+07	0.661533	0.615308	0.582285	175.022	164.636	163.982	3.08055e+07	3.51191e+07	3.96459e+07																								34	0.10004	0.100041	0.100003	44.8717	47.5336	53.5645	4.21866e+07
34.1	0.118323	0.109278	0.104377	107.781	117.581	112.991	1.32211e+07	1.46585e+07	1.55736e+07	0.660588	0.614282	0.581212	174.934	164.521	163.842	3.08805e+07	3.5201e+07	3.97384e+07																								34.1	0.100039	0.10004	0.100003	44.7625	47.4178	53.4489	4.22311e+07
34.2	0.118071	0.109128	0.104295	107.383	117.159	112.607	1.32324e+07	1.46709e+07	1.55872e+07	0.659644	0.613259	0.580141	174.844	164.404	163.701	3.09555e+07	3.52828e+07	3.98307e+07																								34.2	0.100038	0.100038	0.100003	44.6541	47.303	53.3342	4.22756e+07
34.3	0.117822	0.108981	0.104214	106.986	116.74	112.225	1.32436e+07	1.46833e+07	1.56007e+07	0.658702	0.612238	0.579072	174.754	164.286	163.56	3.10303e+07	3.53644e+07	3.99229e+07																								34.3	0.100036	0.100037	0.100003	44.5466	47.1891	53.2205	4.23202e+07
34.4	0.117577	0.108836	0.104135	106.592	116.323	111.846	1.32549e+07	1.46957e+07	1.56142e+07	0.657762	0.611219	0.578006	174.662	164.167	163.417	3.11051e+07	3.54458e+07	4.00149e+07																								34.4	0.100035	0.100036	0.100003	44.44	47.0761	53.1076	4.23647e+07
34.5	0.117335	0.108693	0.104058	106.2	115.909	111.469	1.32661e+07	1.47081e+07	1.56277e+07	0.656823	0.610202	0.576942	174.569	164.047	163.273	3.11797e+07	3.55272e+07	4.01067e+07																								34.5	0.100034	0.100034	0.100003	44.3342	46.964	52.9956	4.24092e+07
34.6	0.117096	0.108553	0.103982	105.811	115.498	111.095	1.32773e+07	1.47205e+07	1.56411e+07	0.655885	0.609187	0.575881	174.476	163.926	163.129	3.12542e+07	3.56083e+07	4.01983e+07																								34.6	0.100033	0.100033	0.100002	44.2292	46.8528	52.8845	4.24537e+07
34.7	0.116861	0.108415	0.103907	105.423	115.089	110.724	1.32884e+07	1.47329e+07	1.56546e+07	0.65495	0.608174	0.574822	174.381	163.804	162.983	3.13285e+07	3.56894e+07	4.02898e+07																								34.7	0.100032	0.100032	0.100002	44.1251	46.7424	52.7743	4.24982e+07
34.8	0.116629	0.108279	0.103833	105.038	114.683	110.355	1.32996e+07	1.47452e+07	1.5668e+07	0.654015	0.607163	0.573765	174.285	163.682	162.837	3.14028e+07	3.57702e+07	4.03812e+07																								34.8	0.10003	0.100031	0.100002	44.0218	46.6329	52.665	4.25427e+07
34.9	0.1164	0.108145	0.103761	104.654	114.28	109.989	1.33107e+07	1.47575e+07	1.56815e+07	0.653083	0.606154	0.57271	174.187	163.558	162.689	3.14769e+07	3.5851e+07	4.04723e+07																								34.9	0.100029	0.10003	0.100002	43.9193	46.5243	52.5566	4.25871e+07
35	0.116175	0.108014	0.103691	104.273	113.879	109.625	1.33218e+07	1.47698e+07	1.56949e+07	0.652152	0.605147	0.571658	174.089	163.433	162.541	3.1551e+07	3.59316e+07	4.05633e+07																								35	0.100028	0.100029	0.100002	43.8176	46.4166	52.449	4.26316e+07
35.1	0.115952	0.107884	0.103622	103.894	113.48	109.264	1.33328e+07	1.47821e+07	1.57083e+07	0.651222	0.604142	0.570609	173.99	163.307	162.391	3.16249e+07	3.6012e+07	4.06542e+07																								35.1	0.100027	0.100028	0.100002	43.7167	46.3097	52.3422	4.26761e+07
35.2	0.115732	0.107757	0.103554	103.518	113.084	108.906	1.33439e+07	1.47944e+07	1.57217e+07	0.650295	0.603139	0.569561	173.89	163.18	162.241	3.16986e+07	3.60923e+07	4.07448e+07																								35.2	0.100026	0.100027	0.100002	43.6167	46.2037	52.2363	4.27206e+07
35.3	0.115516	0.107632	0.103487	103.143	112.691	108.55	1.33549e+07	1.48066e+07	1.57351e+07	0.649368	0.602138	0.568516	173.788	163.053	162.09	3.17723e+07	3.61724e+07	4.08353e+07																								35.3	0.100025	0.100026	0.100002	43.5174	46.0985	52.1313	4.2765e+07
35.4	0.115302	0.107508	0.103421	102.771	112.3	108.196	1.33659e+07	1.48188e+07	1.57485e+07	0.648443	0.601139	0.567474	173.686	162.924	161.938	3.18459e+07	3.62524e+07	4.09257e+07																								35.4	0.100025	0.100025	0.100002	43.4189	45.9941	52.0271	4.28095e+07
35.5	0.115092	0.107387	0.103357	102.4	111.912	107.845	1.33769e+07	1.48311e+07	1.57619e+07	0.64752	0.600142	0.566433	173.583	162.794	161.785	3.19193e+07	3.63323e+07	4.10158e+07																								35.5	0.100024	0.100024	0.100002	43.3212	45.8905	51.9237	4.2854e+07
35.6	0.114884	0.107268	0.103294	102.032	111.526	107.497	1.33878e+07	1.48432e+07	1.57753e+07	0.646599	0.599146	0.565395	173.479	162.664	161.631	3.19926e+07	3.6412e+07	4.11058e+07																								35.6	0.100023	0.100023	0.100002	43.2242	45.7878	51.8211	4.28984e+07
35.7	0.114679	0.107151	0.103232	101.666	111.143	107.15	1.33987e+07	1.48554e+07	1.57886e+07	0.645679	0.598153	0.564359	173.373	162.533	161.476	3.20658e+07	3.64915e+07	4.11957e+07																								35.7	0.100022	0.100022	0.100002	43.1281	45.6859	51.7194	4.29429e+07
35.8	0.114477	0.107035	0.103172	101.302	110.762	106.807	1.34096e+07	1.48676e+07	1.5802e+07	0.64476	0.597162	0.563326	173.267	162.4	161.321	3.21389e+07	3.6571e+07	4.12854e+07																								35.8	0.100021	0.100022	0.100001	43.0326	45.5848	51.6184	4.29873e+07
35.9	0.114278	0.106921	0.103112	100.94	110.384	106.466	1.34205e+07	1.48798e+07	1.58153e+07	0.643843	0.596173	0.562295	173.16	162.267	161.164	3.22119e+07	3.66502e+07	4.13749e+07																								35.9	0.100021	0.100021	0.100001	42.938	45.4845	51.5183	4.30317e+07
36	0.114081	0.10681	0.103054	100.58	110.008	106.127	1.34314e+07	1.48919e+07	1.58286e+07	0.642928	0.595186	0.561266	173.051	162.133	161.007	3.22848e+07	3.67294e+07	4.14642e+07																								36	0.10002	0.10002	0.100001	42.8441	45.385	51.4189	4.30762e+07
36.1	0.113888	0.1067	0.102996	100.223	109.635	105.79	1.34422e+07	1.4904e+07	1.58419e+07	0.642014	0.594201	0.560239	172.942	161.999	160.849	3.23575e+07	3.68083e+07	4.15534e+07																								36.1	0.100019	0.100019	0.100001	42.7509	45.2863	51.3204	4.31206e+07
36.2	0.113696	0.106592	0.10294	99.867	109.264	105.456	1.3453e+07	1.49161e+07	1.58552e+07	0.641101	0.593218	0.559215	172.832	161.863	160.69	3.24302e+07	3.68872e+07	4.16425e+07																								36.2	0.100018	0.100019	0.100001	42.6585	45.1883	51.2226	4.3165e+07
36.3	0.113508	0.106485	0.102885	99.5135	108.896	105.125	1.34638e+07	1.49282e+07	1.58685e+07	0.64019	0.592236	0.558193	172.721	161.726	160.531	3.25027e+07	3.69659e+07	4.17313e+07																								36.3	0.100018	0.100018	0.100001	42.5668	45.0912	51.1256	4.32094e+07
36.4	0.113322	0.10638	0.102831	99.1621	108.53	104.795	1.34746e+07	1.49403e+07	1.58818e+07	0.639281	0.591257	0.557173	172.609	161.589	160.371	3.25751e+07	3.70444e+07	4.18201e+07																								36.4	0.100017	0.100017	0.100001	42.4758	44.9948	51.0294	4.32538e+07
36.5	0.113139	0.106277	0.102777	98.8127	108.166	104.468	1.34853e+07	1.49523e+07	1.58951e+07	0.638373	0.59028	0.556156	172.497	161.451	160.209	3.26474e+07	3.71229e+07	4.19086e+07																								36.5	0.100017	0.100017	0.100001	42.3856	44.8992	50.9339	4.32983e+07
36.6	0.112958	0.106176	0.102725	98.4655	107.805	104.144	1.3496e+07	1.49644e+07	1.59084e+07	0.637467	0.589304	0.55514	172.383	161.312	160.048	3.27195e+07	3.72011e+07	4.1997e+07																								36.6	0.100016	0.100016	0.100001	42.2961	44.8043	50.8392	4.33427e+07
36.7	0.11278	0.106076	0.102674	98.1202	107.446	103.821	1.35067e+07	1.49764e+07	1.59216e+07	0.636562	0.588331	0.554127	172.268	161.173	159.885	3.27916e+07	3.72792e+07	4.20852e+07																								36.7	0.100015	0.100016	0.100001	42.2073	44.7102	50.7453	4.33871e+07
36.8	0.112604	0.105978	0.102624	97.7771	107.09	103.501	1.35174e+07	1.49885e+07	1.59349e+07	0.635659	0.587359	0.553117	172.153	161.032	159.722	3.28636e+07	3.73572e+07	4.21733e+07																								36.8	0.100015	0.100015	0.100001	42.1191	44.6168	50.6521	4.34315e+07
36.9	0.11243	0.105882	0.102575	97.436	106.736	103.184	1.35281e+07	1.50005e+07	1.59481e+07	0.634757	0.586389	0.552108	172.036	160.891	159.558	3.29354e+07	3.74351e+07	4.22612e+07																								36.9	0.100014	0.100015	0.100001	42.0317	44.5242	50.5596	4.34758e+07
37	0.112259	0.105787	0.102526	97.0969	106.384	102.868	1.35388e+07	1.50125e+07	1.59614e+07	0.633857	0.585422	0.551102	171.919	160.749	159.393	3.30071e+07	3.75128e+07	4.23489e+07																								37	0.100014	0.100014	0.100001	41.945	44.4323	50.4679	4.35202e+07
37.1	0.11209	0.105693	0.102479	96.7598	106.035	102.555	1.35494e+07	1.50244e+07	1.59746e+07	0.632959	0.584456	0.550098	171.801	160.606	159.227	3.30787e+07	3.75903e+07	4.24365e+07																								37.1	0.100013	0.100014	0.100001	41.859	44.3411	50.3769	4.35646e+07
37.2	0.111924	0.105601	0.102432	96.4248	105.688	102.244	1.356e+07	1.50364e+07	1.59878e+07	0.632061	0.583492	0.549096	171.682	160.463	159.061	3.31502e+07	3.76678e+07	4.2524e+07																								37.2	0.100013	0.100013	0.100001	41.7736	44.2507	50.2866	4.3609e+07
37.3	0.11176	0.105511	0.102387	96.0918	105.343	101.936	1.35706e+07	1.50484e+07	1.60011e+07	0.631166	0.58253	0.548097	171.563	160.319	158.895	3.32216e+07	3.7745e+07	4.26112e+07																								37.3	0.100012	0.100013	0.100001	41.689	44.161	50.197	4.36534e+07
37.4	0.111598	0.105422	0.102342	95.7608	105.001	101.629	1.35812e+07	1.50603e+07	1.60143e+07	0.630272	0.58157	0.5471	171.442	160.174	158.727	3.32929e+07	3.78222e+07	4.26983e+07																								37.4	0.100012	0.100012	0.100001	41.605	44.072	50.1082	4.36977e+07
37.5	0.111438	0.105334	0.102298	95.4318	104.661	101.325	1.35917e+07	1.50723e+07	1.60275e+07	0.629379	0.580612	0.546105	171.321	160.028	158.559	3.33641e+07	3.78992e+07	4.27853e+07																								37.5	0.100012	0.100012	0.100001	41.5216	43.9836	50.02	4.37421e+07
37.6	0.111281	0.105248	0.102255	95.1048	104.323	101.023	1.36023e+07	1.50842e+07	1.60407e+07	0.628488	0.579656	0.545112	171.199	159.882	158.39	3.34351e+07	3.7976e+07	4.28721e+07																								37.6	0.100011	0.100011	0.100001	41.4389	43.896	49.9326	4.37864e+07
37.7	0.111126	0.105163	0.102212	94.7798	103.988	100.723	1.36128e+07	1.50961e+07	1.60539e+07	0.627598	0.578702	0.544121	171.076	159.735	158.221	3.35061e+07	3.80528e+07	4.29587e+07																								37.7	0.100011	0.100011	0.100001	41.3569	43.8091	49.8458	4.38308e+07
37.8	0.110973	0.10508	0.102171	94.4568	103.655	100.426	1.36233e+07	1.5108e+07	1.6067e+07	0.62671	0.577749	0.543133	170.953	159.587	158.051	3.35769e+07	3.81293e+07	4.30452e+07																								37.8	0.10001	0.100011	0.100001	41.2756	43.7229	49.7598	4.38751e+07
37.9	0.110822	0.104998	0.10213	94.1357	103.324	100.13	1.36338e+07	1.51199e+07	1.60802e+07	0.625824	0.576799	0.542146	170.828	159.439	157.88	3.36476e+07	3.82058e+07	4.31315e+07																								37.9	0.10001	0.10001	0.100001	41.1948	43.6374	49.6744	4.39195e+07
38	0.110673	0.104917	0.10209	93.8167	102.995	99.8369	1.36443e+07	1.51318e+07	1.60934e+07	0.624939	0.57585	0.541162	170.703	159.29	157.709	3.37182e+07	3.82821e+07	4.32177e+07																								38	0.10001	0.10001	0.100001	41.1147	43.5525	49.5897	4.39638e+07
38.1	0.110526	0.104838	0.102051	93.4995	102.669	99.5458	1.36547e+07	1.51436e+07	1.61065e+07	0.624055	0.574903	0.540181	170.577	159.14	157.537	3.37887e+07	3.83583e+07	4.33037e+07																								38.1	0.100009	0.10001	0.100001	41.0353	43.4683	49.5057	4.40081e+07
38.2	0.110381	0.10476	0.102012	93.1844	102.344	99.2567	1.36652e+07	1.51555e+07	1.61197e+07	0.623173	0.573958	0.539201	170.45	158.99	157.364	3.38591e+07	3.84343e+07	4.33896e+07																								38.2	0.100009	0.100009	0.1	40.9565	43.3848	49.4223	4.40525e+07
38.3	0.110238	0.104683	0.101975	92.8711	102.022	98.9697	1.36756e+07	1.51673e+07	1.61328e+07	0.622292	0.573015	0.538223	170.323	158.839	157.191	3.39294e+07	3.85102e+07	4.34753e+07																								38.3	0.100009	0.100009	0.1	40.8783	43.3019	49.3396	4.40968e+07
38.4	0.110097	0.104607	0.101938	92.5598	101.703	98.6848	1.3686e+07	1.51792e+07	1.6146e+07	0.621413	0.572074	0.537248	170.195	158.687	157.017	3.39995e+07	3.85859e+07	4.35608e+07																								38.4	0.100008	0.100009	0.1	40.8007	43.2197	49.2576	4.41411e+07
38.5	0.109958	0.104533	0.101901	92.2505	101.385	98.4021	1.36964e+07	1.5191e+07	1.61591e+07	0.620535	0.571135	0.536275	170.066	158.535	156.843	3.40696e+07	3.86615e+07	4.36462e+07																								38.5	0.100008	0.100008	0.1	40.7238	43.1382	49.1762	4.41854e+07
38.6	0.109821	0.10446	0.101865	91.943	101.069	98.1213	1.37068e+07	1.52028e+07	1.61722e+07	0.619659	0.570198	0.535304	169.937	158.382	156.668	3.41395e+07	3.8737e+07	4.37315e+07																								38.6	0.100008	0.100008	0.1	40.6474	43.0573	49.0954	4.42297e+07
38.7	0.109686	0.104388	0.10183	91.6375	100.756	97.8427	1.37171e+07	1.52146e+07	1.61854e+07	0.618784	0.569262	0.534335	169.806	158.229	156.493	3.42094e+07	3.88124e+07	4.38166e+07																								38.7	0.100008	0.100008	0.1	40.5717	42.977	49.0153	4.42741e+07
38.8	0.109553	0.104317	0.101796	91.3338	100.445	97.566	1.37275e+07	1.52264e+07	1.61985e+07	0.617911	0.568329	0.533369	169.676	158.075	156.317	3.42791e+07	3.88876e+07	4.39015e+07																								38.8	0.100007	0.100007	0.1	40.4965	42.8974	48.9359	4.43184e+07
38.9	0.109421	0.104247	0.101762	91.0321	100.136	97.2914	1.37378e+07	1.52382e+07	1.62116e+07	0.617039	0.567397	0.532404	169.544	157.92	156.141	3.43487e+07	3.89626e+07	4.39863e+07																								38.9	0.100007	0.100007	0.1	40.422	42.8184	48.857	4.43627e+07
39	0.109292	0.104178	0.101729	90.7323	99.8291	97.0189	1.37481e+07	1.52499e+07	1.62247e+07	0.616169	0.566467	0.531442	169.412	157.765	155.964	3.44182e+07	3.90376e+07	4.40709e+07																								39	0.100007	0.100007	0.1	40.348	42.7401	48.7788	4.44069e+07
39.1	0.109164	0.104111	0.101697	90.4343	99.5244	96.7483	1.37584e+07	1.52617e+07	1.62378e+07	0.6153	0.565539	0.530481	169.279	157.609	155.786	3.44876e+07	3.91124e+07	4.41554e+07																								39.1	0.100007	0.100007	0.1	40.2747	42.6623	48.7012	4.44512e+07
39.2	0.109038	0.104045	0.101665	90.1382	99.2217	96.4797	1.37687e+07	1.52735e+07	1.62509e+07	0.614433	0.564613	0.529523	169.145	157.453	155.608	3.45569e+07	3.9187e+07	4.42397e+07																								39.2	0.100006	0.100006	0.1	40.2019	42.5852	48.6243	4.44955e+07
39.3	0.108913	0.103979	0.101634	89.844	98.9212	96.2131	1.3779e+07	1.52852e+07	1.6264e+07	0.613567	0.563688	0.528567	169.011	157.296	155.43	3.46261e+07	3.92616e+07	4.43239e+07																								39.3	0.100006	0.100006	0.1	40.1297	42.5087	48.5479	4.45398e+07
39.4	0.10879	0.103915	0.101603	89.5516	98.6227	95.9484	1.37892e+07	1.52969e+07	1.62771e+07	0.612702	0.562766	0.527614	168.876	157.139	155.251	3.46952e+07	3.9336e+07	4.44079e+07																								39.4	0.100006	0.100006	0.1	40.0581	42.4328	48.4721	4.45841e+07
39.5	0.108669	0.103852	0.101573	89.2611	98.3263	95.6857	1.37995e+07	1.53087e+07	1.62901e+07	0.611839	0.561845	0.526662	168.741	156.981	155.071	3.47641e+07	3.94102e+07	4.44917e+07																								39.5	0.100006	0.100006	0.1	39.987	42.3575	48.397	4.46283e+07
39.6	0.10855	0.10379	0.101543	88.9724	98.0319	95.425	1.38097e+07	1.53204e+07	1.63032e+07	0.610977	0.560926	0.525712	168.605	156.822	154.891	3.4833e+07	3.94843e+07	4.45755e+07																								39.6	0.100005	0.100006	0.1	39.9165	42.2828	48.3224	4.46726e+07
39.7	0.108432	0.103728	0.101514	88.6855	97.7396	95.1662	1.38199e+07	1.53321e+07	1.63163e+07	0.610117	0.560009	0.524765	168.468	156.663	154.711	3.49017e+07	3.95583e+07	4.4659e+07																								39.7	0.100005	0.100005	0.1	39.8466	42.2087	48.2485	4.47169e+07
39.8	0.108316	0.103668	0.101486	88.4005	97.4493	94.9092	1.38301e+07	1.53438e+07	1.63293e+07	0.609259	0.559094	0.52382	168.331	156.504	154.53	3.49704e+07	3.96322e+07	4.47424e+07																								39.8	0.100005	0.100005	0.1	39.7772	42.1352	48.1751	4.47611e+07
39.9	0.108202	0.103609	0.101458	88.1173	97.1611	94.6542	1.38403e+07	1.53555e+07	1.63424e+07	0.608401	0.558181	0.522876	168.193	156.344	154.349	3.50389e+07	3.97059e+07	4.48257e+07																								39.9	0.100005	0.100005	0.1	39.7084	42.0622	48.1023	4.48054e+07
40	0.108089	0.103551	0.101431	87.8359	96.8748	94.4011	1.38505e+07	1.53672e+07	1.63554e+07	0.607546	0.557269	0.521935	168.054	156.183	154.167	3.51073e+07	3.97795e+07	4.49088e+07																								40	0.100005	0.100005	0.1	39.6401	41.9899	48.0301	4.48496e+07
40.1	0.107978	0.103493	0.101404	87.5563	96.5906	94.1499	1.38607e+07	1.53788e+07	1.63685e+07	0.606691	0.556359	0.520996	167.915	156.022	153.985	3.51757e+07	3.9853e+07	4.49918e+07																								40.1	0.100005	0.100005	0.1	39.5723	41.9181	47.9585	4.48939e+07
40.2	0.107868	0.103437	0.101377	87.2785	96.3084	93.9005	1.38708e+07	1.53905e+07	1.63815e+07	0.605838	0.555451	0.520059	167.775	155.861	153.802	3.52439e+07	3.99263e+07	4.50746e+07																								40.2	0.100004	0.100004	0.1	39.5051	41.8469	47.8874	4.49381e+07
40.3	0.10776	0.103381	0.101352	87.0024	96.0281	93.6529	1.3881e+07	1.54022e+07	1.63946e+07	0.604987	0.554545	0.519124	167.635	155.699	153.619	3.5312e+07	3.99995e+07	4.51572e+07																								40.3	0.100004	0.100004	0.1	39.4384	41.7762	47.8169	4.49823e+07
40.4	0.107653	0.103327	0.101326	86.7282	95.7498	93.4072	1.38911e+07	1.54138e+07	1.64076e+07	0.604137	0.553641	0.518191	167.494	155.536	153.436	3.538e+07	4.00726e+07	4.52398e+07																								40.4	0.100004	0.100004	0.1	39.3723	41.7061	47.747	4.50266e+07
40.5	0.107548	0.103273	0.101301	86.4557	95.4734	93.1634	1.39012e+07	1.54255e+07	1.64206e+07	0.603288	0.552738	0.517261	167.353	155.374	153.252	3.54479e+07	4.01455e+07	4.53221e+07																								40.5	0.100004	0.100004	0.1	39.3067	41.6366	47.6776	4.50708e+07
40.6	0.107444	0.10322	0.101277	86.1849	95.199	92.9213	1.39113e+07	1.54371e+07	1.64336e+07	0.602441	0.551838	0.516332	167.211	155.21	153.068	3.55157e+07	4.02183e+07	4.54043e+07																								40.6	0.100004	0.100004	0.1	39.2416	41.5676	47.6087	4.5115e+07
40.7	0.107341	0.103168	0.101253	85.9159	94.9266	92.6811	1.39214e+07	1.54487e+07	1.64467e+07	0.601595	0.550939	0.515405	167.069	155.046	152.883	3.55833e+07	4.02909e+07	4.54864e+07																								40.7	0.100004	0.100004	0.1	39.177	41.4992	47.5404	4.51592e+07
40.8	0.10724	0.103117	0.101229	85.6487	94.656	92.4426	1.39315e+07	1.54604e+07	1.64597e+07	0.600751	0.550041	0.514481	166.926	154.882	152.698	3.56509e+07	4.03635e+07	4.55683e+07																								40.8	0.100004	0.100004	0.1	39.1129	41.4313	47.4727	4.52034e+07
40.9	0.107141	0.103067	0.101206	85.3832	94.3874	92.2059	1.39415e+07	1.5472e+07	1.64727e+07	0.599908	0.549146	0.513559	166.782	154.718	152.512	3.57184e+07	4.04359e+07	4.56501e+07																								40.9	0.100003	0.100004	0.1	39.0494	41.3639	47.4055	4.52476e+07
41	0.107042	0.103017	0.101184	85.1194	94.1206	91.971	1.39516e+07	1.54836e+07	1.64857e+07	0.599066	0.548252	0.512638	166.638	154.552	152.327	3.57858e+07	4.05082e+07	4.57317e+07																								41	0.100003	0.100003	0.1	38.9863	41.2971	47.3388	4.52918e+07
41.1	0.106945	0.102968	0.101161	84.8573	93.8558	91.7379	1.39616e+07	1.54952e+07	1.64987e+07	0.598226	0.547361	0.51172	166.494	154.387	152.141	3.5853e+07	4.05803e+07	4.58132e+07																								41.1	0.100003	0.100003	0.1	38.9238	41.2308	47.2727	4.5336e+07
41.2	0.10685	0.102921	0.10114	84.5969	93.5928	91.5064	1.39717e+07	1.55068e+07	1.65117e+07	0.597388	0.546471	0.510803	166.349	154.221	151.954	3.59202e+07	4.06523e+07	4.58945e+07																								41.2	0.100003	0.100003	0.1	38.8617	41.1651	47.207	4.53802e+07
41.3	0.106755	0.102873	0.101118	84.3383	93.3317	91.2768	1.39817e+07	1.55184e+07	1.65247e+07	0.59655	0.545582	0.509889	166.203	154.055	151.767	3.59872e+07	4.07242e+07	4.59757e+07																								41.3	0.100003	0.100003	0.1	38.8001	41.0998	47.1419	4.54244e+07
41.4	0.106663	0.102827	0.101097	84.0813	93.0724	91.0488	1.39917e+07	1.55299e+07	1.65377e+07	0.595715	0.544696	0.508977	166.057	153.888	151.58	3.60542e+07	4.0796e+07	4.60568e+07																								41.4	0.100003	0.100003	0.1	38.7391	41.0351	47.0773	4.54686e+07
41.5	0.106571	0.102781	0.101077	83.826	92.815	90.8225	1.40017e+07	1.55415e+07	1.65507e+07	0.59488	0.543811	0.508067	165.911	153.721	151.392	3.6121e+07	4.08676e+07	4.61377e+07																								41.5	0.100003	0.100003	0.1	38.6785	40.9709	47.0133	4.55128e+07
41.6	0.10648	0.102736	0.101056	83.5723	92.5594	90.598	1.40117e+07	1.55531e+07	1.65636e+07	0.594047	0.542928	0.507158	165.764	153.553	151.205	3.61877e+07	4.09391e+07	4.62184e+07																								41.6	0.100003	0.100003	0.1	38.6184	40.9072	46.9497	4.5557e+07
41.7	0.106391	0.102692	0.101037	83.3204	92.3056	90.3751	1.40217e+07	1.55646e+07	1.65766e+07	0.593216	0.542047	0.506252	165.616	153.385	151.016	3.62544e+07	4.10105e+07	4.6299e+07																								41.7	0.100003	0.100003	0.1	38.5587	40.844	46.8867	4.56011e+07
41.8	0.106303	0.102649	0.101017	83.0701	92.0537	90.1539	1.40317e+07	1.55762e+07	1.65896e+07	0.592385	0.541167	0.505348	165.468	153.217	150.828	3.63209e+07	4.10817e+07	4.63795e+07																								41.8	0.100002	0.100003	0.1	38.4996	40.7813	46.8241	4.56453e+07
41.9	0.106216	0.102606	0.100998	82.8214	91.8035	89.9344	1.40416e+07	1.55877e+07	1.66026e+07	0.591556	0.54029	0.504446	165.32	153.049	150.639	3.63873e+07	4.11528e+07	4.64598e+07																								41.9	0.100002	0.100002	0.1	38.4409	40.7191	46.762	4.56895e+07
42	0.106131	0.102564	0.100979	82.5744	91.5551	89.7165	1.40516e+07	1.55993e+07	1.66155e+07	0.590729	0.539414	0.503546	165.171	152.88	150.45	3.64536e+07	4.12238e+07	4.654e+07																								42	0.100002	0.100002	0.1	38.3827	40.6575	46.7005	4.57336e+07
42.1	0.106047	0.102523	0.100961	82.329	91.3085	89.5002	1.40615e+07	1.56108e+07	1.66285e+07	0.589903	0.538539	0.502648	165.022	152.71	150.261	3.65199e+07	4.12947e+07	4.662e+07																								42.1	0.100002	0.100002	0.1	38.3249	40.5962	46.6394	4.57778e+07
42.2	0.105963	0.102482	0.100943	82.0853	91.0637	89.2856	1.40715e+07	1.56223e+07	1.66414e+07	0.589078	0.537667	0.501752	164.872	152.541	150.071	3.6586e+07	4.13654e+07	4.66999e+07																								42.2	0.100002	0.100002	0.1	38.2676	40.5355	46.5788	4.58219e+07
42.3	0.105881	0.102442	0.100925	81.8431	90.8206	89.0726	1.40814e+07	1.56338e+07	1.66544e+07	0.588255	0.536796	0.500858	164.722	152.371	149.881	3.6652e+07	4.1436e+07	4.67796e+07																								42.3	0.100002	0.100002	0.1	38.2108	40.4753	46.5187	4.58661e+07
42.4	0.1058	0.102402	0.100908	81.6026	90.5793	88.8612	1.40913e+07	1.56454e+07	1.66674e+07	0.587433	0.535927	0.499965	164.571	152.2	149.691	3.67179e+07	4.15065e+07	4.68592e+07																								42.4	0.100002	0.100002	0.1	38.1544	40.4155	46.4591	4.59102e+07
42.5	0.10572	0.102363	0.100891	81.3636	90.3397	88.6514	1.41012e+07	1.56569e+07	1.66803e+07	0.586613	0.53506	0.499075	164.42	152.029	149.5	3.67837e+07	4.15768e+07	4.69387e+07																								42.5	0.100002	0.100002	0.1	38.0984	40.3562	46.3999	4.59543e+07
42.6	0.105642	0.102325	0.100874	81.1263	90.1018	88.4431	1.41111e+07	1.56684e+07	1.66932e+07	0.585793	0.534194	0.498187	164.269	151.858	149.309	3.68494e+07	4.1647e+07	4.7018e+07																								42.6	0.100002	0.100002	0.1	38.0429	40.2974	46.3412	4.59985e+07
42.7	0.105564	0.102288	0.100858	80.8905	89.8656	88.2365	1.4121e+07	1.56799e+07	1.67062e+07	0.584976	0.53333	0.497301	164.117	151.687	149.118	3.6915e+07	4.17171e+07	4.70971e+07																								42.7	0.100002	0.100002	0.1	37.9878	40.2391	46.283	4.60426e+07
42.8	0.105488	0.102251	0.100842	80.6563	89.6312	88.0314	1.41309e+07	1.56914e+07	1.67191e+07	0.584159	0.532468	0.496417	163.965	151.515	148.927	3.69805e+07	4.17871e+07	4.71762e+07																								42.8	0.100002	0.100002	0.1	37.9332	40.1812	46.2252	4.60867e+07
42.9	0.105412	0.102214	0.100826	80.4237	89.3984	87.8279	1.41407e+07	1.57029e+07	1.67321e+07	0.583344	0.531608	0.495534	163.812	151.343	148.736	3.70459e+07	4.1857e+07	4.72551e+07																								42.9	0.100002	0.100002	0.1	37.879	40.1238	46.1679	4.61308e+07
43	0.105338	0.102179	0.10081	80.1926	89.1673	87.6259	1.41506e+07	1.57143e+07	1.6745e+07	0.582531	0.530749	0.494654	163.659	151.171	148.544	3.71112e+07	4.19267e+07	4.73338e+07																								43	0.100002	0.100002	0.1	37.8253	40.0668	46.1111	4.61749e+07
43.1	0.105264	0.102144	0.100795	79.9631	88.9378	87.4254	1.41604e+07	1.57258e+07	1.67579e+07	0.581719	0.529892	0.493776	163.505	150.999	148.352	3.71764e+07	4.19963e+07	4.74124e+07																								43.1	0.100002	0.100002	0.1	37.7719	40.0103	46.0547	4.62191e+07
43.2	0.105192	0.102109	0.10078	79.7351	88.7101	87.2264	1.41703e+07	1.57373e+07	1.67708e+07	0.580908	0.529037	0.492899	163.352	150.826	148.16	3.72415e+07	4.20657e+07	4.74909e+07																								43.2	0.100002	0.100002	0.1	37.719	39.9542	45.9988	4.62632e+07
43.3	0.10512	0.102075	0.100765	79.5086	88.4839	87.029	1.41801e+07	1.57487e+07	1.67838e+07	0.580098	0.528183	0.492025	163.197	150.653	147.967	3.73065e+07	4.21351e+07	4.75692e+07																								43.3	0.100001	0.100001	0.1	37.6665	39.8986	45.9433	4.63073e+07
43.4	0.10505	0.102041	0.100751	79.2837	88.2594	86.833	1.41899e+07	1.57602e+07	1.67967e+07	0.57929	0.527331	0.491152	163.043	150.479	147.774	3.73714e+07	4.22043e+07	4.76474e+07																								43.4	0.100001	0.100001	0.1	37.6145	39.8434	45.8882	4.63514e+07
43.5	0.10498	0.102008	0.100737	79.0602	88.0366	86.6386	1.41998e+07	1.57717e+07	1.68096e+07	0.578483	0.526481	0.490282	162.888	150.306	147.582	3.74361e+07	4.22734e+07	4.77254e+07																								43.5	0.100001	0.100001	0.1	37.5628	39.7887	45.8336	4.63954e+07
43.6	0.104912	0.101976	0.100723	78.8383	87.8153	86.4456	1.42096e+07	1.57831e+07	1.68225e+07	0.577678	0.525633	0.489413	162.733	150.132	147.388	3.75008e+07	4.23424e+07	4.78033e+07																								43.6	0.100001	0.100001	0.1	37.5115	39.7344	45.7794	4.64395e+07
43.7	0.104844	0.101944	0.10071	78.6179	87.5957	86.254	1.42194e+07	1.57946e+07	1.68354e+07	0.576874	0.524786	0.488547	162.577	149.957	147.195	3.75654e+07	4.24112e+07	4.78811e+07																								43.7	0.100001	0.100001	0.1	37.4607	39.6805	45.7256	4.64836e+07
43.8	0.104777	0.101913	0.100696	78.399	87.3776	86.064	1.42292e+07	1.5806e+07	1.68483e+07	0.576071	0.523941	0.487682	162.421	149.783	147.002	3.76299e+07	4.248e+07	4.79587e+07																								43.8	0.100001	0.100001	0.1	37.4103	39.627	45.6723	4.65277e+07
43.9	0.104712	0.101882	0.100683	78.1815	87.1612	85.8753	1.42389e+07	1.58174e+07	1.68612e+07	0.57527	0.523097	0.486819	162.265	149.608	146.808	3.76943e+07	4.25486e+07	4.80362e+07																								43.9	0.100001	0.100001	0.1	37.3602	39.574	45.6194	4.65718e+07
44	0.104647	0.101851	0.10067	77.9655	86.9463	85.6881	1.42487e+07	1.58289e+07	1.68741e+07	0.57447	0.522255	0.485958	162.108	149.433	146.614	3.77586e+07	4.2617e+07	4.81135e+07																								44	0.100001	0.100001	0.1	37.3106	39.5214	45.5669	4.66158e+07
44.1	0.104583	0.101821	0.100658	77.751	86.733	85.5024	1.42585e+07	1.58403e+07	1.6887e+07	0.573671	0.521415	0.485099	161.951	149.258	146.42	3.78227e+07	4.26854e+07	4.81907e+07																								44.1	0.100001	0.100001	0.1	37.2613	39.4692	45.5148	4.66599e+07
44.2	0.10452	0.101792	0.100645	77.538	86.5212	85.318	1.42682e+07	1.58517e+07	1.68999e+07	0.572874	0.520577	0.484242	161.794	149.083	146.226	3.78868e+07	4.27536e+07	4.82678e+07																								44.2	0.100001	0.100001	0.1	37.2125	39.4175	45.4632	4.6704e+07
44.3	0.104458	0.101763	0.100633	77.3264	86.311	85.1351	1.4278e+07	1.58631e+07	1.69128e+07	0.572078	0.51974	0.483387	161.636	148.907	146.031	3.79508e+07	4.28217e+07	4.83447e+07																								44.3	0.100001	0.100001	0.1	37.164	39.3661	45.4119	4.6748e+07
44.4	0.104396	0.101735	0.100621	77.1162	86.1023	84.9535	1.42878e+07	1.58745e+07	1.69257e+07	0.571283	0.518905	0.482534	161.478	148.731	145.837	3.80147e+07	4.28897e+07	4.84215e+07																								44.4	0.100001	0.100001	0.1	37.1159	39.3152	45.3611	4.67921e+07
44.5	0.104336	0.101707	0.10061	76.9075	85.8951	84.7733	1.42975e+07	1.58859e+07	1.69386e+07	0.57049	0.518072	0.481682	161.32	148.555	145.642	3.80785e+07	4.29576e+07	4.84982e+07																								44.5	0.100001	0.100001	0.1	37.0682	39.2646	45.3107	4.68361e+07
44.6	0.104276	0.101679	0.100598	76.7001	85.6895	84.5945	1.43072e+07	1.58973e+07	1.69515e+07	0.569698	0.51724	0.480833	161.162	148.378	145.447	3.81422e+07	4.30254e+07	4.85747e+07																								44.6	0.100001	0.100001	0.1	37.0209	39.2145	45.2606	4.68802e+07
44.7	0.104217	0.101652	0.100587	76.4943	85.4853	84.4171	1.43169e+07	1.59087e+07	1.69643e+07	0.568907	0.51641	0.479985	161.003	148.202	145.252	3.82058e+07	4.3093e+07	4.86511e+07																								44.7	0.100001	0.100001	0.1	36.974	39.1647	45.211	4.69242e+07
44.8	0.104159	0.101625	0.100576	76.2898	85.2827	84.241	1.43267e+07	1.59201e+07	1.69772e+07	0.568118	0.515581	0.47914	160.844	148.025	145.057	3.82692e+07	4.31605e+07	4.87273e+07																								44.8	0.100001	0.100001	0.1	36.9274	39.1154	45.1617	4.69682e+07
44.9	0.104102	0.101599	0.100565	76.0867	85.0815	84.0663	1.43364e+07	1.59315e+07	1.69901e+07	0.56733	0.514754	0.478296	160.684	147.848	144.862	3.83326e+07	4.32279e+07	4.88035e+07																								44.9	0.100001	0.100001	0.1	36.8812	39.0664	45.1129	4.70123e+07
45	0.104045	0.101573	0.100555	75.885	84.8818	83.8929	1.43461e+07	1.59429e+07	1.7003e+07	0.566543	0.513929	0.477454	160.524	147.671	144.666	3.83959e+07	4.32951e+07	4.88794e+07																								45	0.100001	0.100001	0.1	36.8354	39.0178	45.0644	4.70563e+07
45.1	0.10399	0.101548	0.100544	75.6847	84.6836	83.7208	1.43558e+07	1.59543e+07	1.70158e+07	0.565758	0.513106	0.476614	160.365	147.494	144.471	3.84591e+07	4.33623e+07	4.89553e+07																								45.1	0.100001	0.100001	0.1	36.7899	38.9697	45.0164	4.71003e+07
45.2	0.103935	0.101523	0.100534	75.4857	84.4868	83.5501	1.43655e+07	1.59657e+07	1.70287e+07	0.564974	0.512284	0.475776	160.204	147.316	144.275	3.85222e+07	4.34293e+07	4.9031e+07																								45.2	0.100001	0.100001	0.1	36.7448	38.9218	44.9687	4.71443e+07
45.3	0.103881	0.101498	0.100524	75.2882	84.2915	83.3806	1.43752e+07	1.5977e+07	1.70416e+07	0.564191	0.511464	0.474939	160.044	147.138	144.079	3.85852e+07	4.34962e+07	4.91065e+07																								45.3	0.100001	0.100001	0.1	36.7	38.8744	44.9213	4.71883e+07
45.4	0.103827	0.101474	0.100514	75.092	84.0976	83.2124	1.43848e+07	1.59884e+07	1.70544e+07	0.56341	0.510645	0.474105	159.883	146.961	143.883	3.86481e+07	4.3563e+07	4.9182e+07																								45.4	0.100001	0.100001	0.1	36.6556	38.8274	44.8744	4.72323e+07
45.5	0.103775	0.10145	0.100504	74.8971	83.9051	83.0456	1.43945e+07	1.59998e+07	1.70673e+07	0.562629	0.509828	0.473272	159.722	146.782	143.687	3.87109e+07	4.36297e+07	4.92573e+07																								45.5	0.100001	0.100001	0.1	36.6116	38.7807	44.8278	4.72763e+07
45.6	0.103723	0.101427	0.100495	74.7036	83.7141	82.88	1.44042e+07	1.60111e+07	1.70802e+07	0.561851	0.509013	0.472441	159.561	146.604	143.491	3.87736e+07	4.36962e+07	4.93324e+07																								45.6	0.100001	0.100001	0.1	36.5679	38.7344	44.7816	4.73203e+07
45.7	0.103671	0.101404	0.100486	74.5114	83.5244	82.7157	1.44138e+07	1.60225e+07	1.7093e+07	0.561073	0.508199	0.471613	159.399	146.426	143.295	3.88362e+07	4.37626e+07	4.94075e+07																								45.7	0.100001	0.100001	0.1	36.5245	38.6885	44.7358	4.73643e+07
45.8	0.103621	0.101381	0.100477	74.3206	83.3362	82.5526	1.44235e+07	1.60339e+07	1.71059e+07	0.560297	0.507387	0.470785	159.237	146.247	143.099	3.88987e+07	4.3829e+07	4.94824e+07																								45.8	0.100001	0.100001	0.1	36.4815	38.6429	44.6903	4.74083e+07
45.9	0.103571	0.101359	0.100468	74.1311	83.1494	82.3908	1.44331e+07	1.60452e+07	1.71187e+07	0.559522	0.506576	0.46996	159.075	146.069	142.902	3.89611e+07	4.38951e+07	4.95571e+07																								45.9	0.100001	0.100001	0.1	36.4389	38.5977	44.6452	4.74523e+07
46	0.103522	0.101337	0.100459	73.9429	82.9639	82.2302	1.44428e+07	1.60565e+07	1.71316e+07	0.558749	0.505767	0.469137	158.913	145.89	142.706	3.90235e+07	4.39612e+07	4.96318e+07																								46	0.100001	0.100001	0.1	36.3965	38.5529	44.6005	4.74963e+07
46.1	0.103473	0.101315	0.10045	73.7559	82.7798	82.0709	1.44524e+07	1.60679e+07	1.71444e+07	0.557977	0.50496	0.468315	158.75	145.711	142.509	3.90857e+07	4.40272e+07	4.97063e+07																								46.1	0.100001	0.100001	0.1	36.3546	38.5084	44.5561	4.75403e+07
46.2	0.103426	0.101294	0.100442	73.5703	82.5971	81.9128	1.4462e+07	1.60792e+07	1.71573e+07	0.557206	0.504154	0.467496	158.587	145.532	142.312	3.91478e+07	4.4093e+07	4.97806e+07																								46.2	0.100001	0.100001	0.1	36.3129	38.4642	44.512	4.75842e+07
46.3	0.103379	0.101273	0.100433	73.386	82.4157	81.7559	1.44716e+07	1.60906e+07	1.71701e+07	0.556436	0.50335	0.466678	158.424	145.352	142.116	3.92098e+07	4.41587e+07	4.98548e+07																								46.3	0.1	0.100001	0.1	36.2716	38.4204	44.4684	4.76282e+07
46.4	0.103332	0.101253	0.100425	73.203	82.2356	81.6002	1.44813e+07	1.61019e+07	1.71829e+07	0.555668	0.502548	0.465862	158.261	145.173	141.919	3.92718e+07	4.42243e+07	4.99289e+07																								46.4	0.1	0.1	0.1	36.2306	38.377	44.425	4.76722e+07
46.5	0.103286	0.101232	0.100417	73.0212	82.0569	81.4457	1.44909e+07	1.61132e+07	1.71958e+07	0.554901	0.501747	0.465047	158.098	144.993	141.722	3.93336e+07	4.42898e+07	5.00029e+07																								46.5	0.1	0.1	0.1	36.1899	38.3339	44.382	4.77161e+07
46.6	0.103241	0.101212	0.10041	72.8407	81.8795	81.2924	1.45005e+07	1.61245e+07	1.72086e+07	0.554135	0.500947	0.464235	157.934	144.814	141.525	3.93953e+07	4.43552e+07	5.00768e+07																								46.6	0.1	0.1	0.1	36.1496	38.2911	44.3394	4.77601e+07
46.7	0.103196	0.101193	0.100402	72.6615	81.7035	81.1402	1.45101e+07	1.61359e+07	1.72214e+07	0.553371	0.50015	0.463424	157.77	144.634	141.328	3.9457e+07	4.44204e+07	5.01505e+07																								46.7	0.1	0.1	0.1	36.1096	38.2487	44.297	4.7804e+07
46.8	0.103152	0.101174	0.100394	72.4835	81.5287	80.9893	1.45197e+07	1.61472e+07	1.72343e+07	0.552607	0.499354	0.462615	157.606	144.454	141.131	3.95185e+07	4.44856e+07	5.0224e+07																								46.8	0.1	0.1	0.1	36.0698	38.2067	44.2551	4.7848e+07
46.9	0.103109	0.101155	0.100387	72.3068	81.3552	80.8395	1.45293e+07	1.61585e+07	1.72471e+07	0.551845	0.498559	0.461808	157.442	144.274	140.934	3.958e+07	4.45506e+07	5.02975e+07																								46.9	0.1	0.1	0.1	36.0305	38.1649	44.2134	4.78919e+07
47	0.103066	0.101136	0.10038	72.1312	81.1831	80.6909	1.45388e+07	1.61698e+07	1.72599e+07	0.551085	0.497766	0.461003	157.278	144.094	140.737	3.96413e+07	4.46155e+07	5.03708e+07																								47	0.1	0.1	0.1	35.9914	38.1235	44.1721	4.79358e+07
47.1	0.103024	0.101118	0.100372	71.957	81.0122	80.5434	1.45484e+07	1.61811e+07	1.72727e+07	0.550326	0.496975	0.4602	157.113	143.913	140.539	3.97026e+07	4.46803e+07	5.0444e+07																								47.1	0.1	0.1	0.1	35.9526	38.0824	44.1311	4.79798e+07
47.2	0.102982	0.1011	0.100365	71.7839	80.8426	80.397	1.4558e+07	1.61924e+07	1.72856e+07	0.549568	0.496185	0.459398	156.948	143.733	140.342	3.97638e+07	4.4745e+07	5.0517e+07																								47.2	0.1	0.1	0.1	35.9141	38.0417	44.0904	4.80237e+07
47.3	0.102941	0.101082	0.100359	71.6121	80.6742	80.2518	1.45676e+07	1.62037e+07	1.72984e+07	0.548811	0.495397	0.458598	156.783	143.553	140.145	3.98248e+07	4.48095e+07	5.05899e+07																								47.3	0.1	0.1	0.1	35.876	38.0012	44.0501	4.80676e+07
47.4	0.102901	0.101064	0.100352	71.4414	80.5071	80.1076	1.45771e+07	1.6215e+07	1.73112e+07	0.548055	0.49461	0.4578	156.618	143.372	139.948	3.98858e+07	4.4874e+07	5.06627e+07																								47.4	0.1	0.1	0.1	35.8381	37.9611	44.0101	4.81115e+07
47.5	0.102861	0.101047	0.100345	71.272	80.3412	79.9646	1.45867e+07	1.62263e+07	1.7324e+07	0.547301	0.493825	0.457004	156.453	143.192	139.75	3.99467e+07	4.49383e+07	5.07354e+07																								47.5	0.1	0.1	0.1	35.8006	37.9213	43.9704	4.81555e+07
47.6	0.102822	0.10103	0.100339	71.1037	80.1766	79.8228	1.45962e+07	1.62376e+07	1.73368e+07	0.546548	0.493041	0.456209	156.287	143.011	139.553	4.00075e+07	4.50025e+07	5.08079e+07																								47.6	0.1	0.1	0.1	35.7633	37.8819	43.931	4.81994e+07
47.7	0.102783	0.101014	0.100332	70.9367	80.0132	79.682	1.46058e+07	1.62489e+07	1.73496e+07	0.545796	0.492259	0.455417	156.121	142.83	139.355	4.00682e+07	4.50666e+07	5.08803e+07																								47.7	0.1	0.1	0.1	35.7264	37.8427	43.8919	4.82433e+07
47.8	0.102744	0.100997	0.100326	70.7708	79.8511	79.5422	1.46153e+07	1.62602e+07	1.73624e+07	0.545046	0.491479	0.454625	155.956	142.649	139.158	4.01288e+07	4.51306e+07	5.09526e+07																								47.8	0.1	0.1	0.1	35.6897	37.8039	43.8531	4.82872e+07
47.9	0.102707	0.100981	0.10032	70.6061	79.6901	79.4036	1.46249e+07	1.62715e+07	1.73753e+07	0.544297	0.4907	0.453836	155.79	142.468	138.961	4.01893e+07	4.51945e+07	5.10247e+07																								47.9	0.1	0.1	0.1	35.6533	37.7653	43.8147	4.83311e+07
48	0.102669	0.100965	0.100314	70.4425	79.5303	79.266	1.46344e+07	1.62827e+07	1.73881e+07	0.543549	0.489923	0.453049	155.623	142.287	138.763	4.02497e+07	4.52582e+07	5.10968e+07																								48	0.1	0.1	0.1	35.6173	37.7271	43.7765	4.8375e+07
48.1	0.102633	0.10095	0.100308	70.2801	79.3718	79.1295	1.46439e+07	1.6294e+07	1.74009e+07	0.542802	0.489147	0.452263	155.457	142.106	138.566	4.031e+07	4.53219e+07	5.11687e+07																								48.1	0.1	0.1	0.1	35.5815	37.6891	43.7387	4.84188e+07
48.2	0.102596	0.100934	0.100302	70.1189	79.2144	78.9941	1.46534e+07	1.63053e+07	1.74137e+07	0.542057	0.488373	0.451479	155.291	141.925	138.368	4.03702e+07	4.53854e+07	5.12404e+07																								48.2	0.1	0.1	0.1	35.546	37.6515	43.7011	4.84627e+07
48.3	0.102561	0.100919	0.100297	69.9588	79.0582	78.8597	1.4663e+07	1.63166e+07	1.74265e+07	0.541313	0.4876	0.450697	155.124	141.744	138.171	4.04304e+07	4.54488e+07	5.13121e+07																								48.3	0.1	0.1	0.1	35.5107	37.6142	43.6639	4.85066e+07
48.4	0.102525	0.100904	0.100291	69.7998	78.9032	78.7263	1.46725e+07	1.63278e+07	1.74393e+07	0.54057	0.486829	0.449916	154.957	141.562	137.974	4.04904e+07	4.55121e+07	5.13836e+07																								48.4	0.1	0.1	0.1	35.4758	37.5772	43.6269	4.85505e+07
48.5	0.102491	0.10089	0.100286	69.642	78.7493	78.594	1.4682e+07	1.63391e+07	1.74521e+07	0.539828	0.486059	0.449137	154.79	141.381	137.776	4.05503e+07	4.55753e+07	5.14549e+07																								48.5	0.1	0.1	0.1	35.4411	37.5404	43.5903	4.85944e+07
48.6	0.102456	0.100876	0.10028	69.4852	78.5966	78.4627	1.46915e+07	1.63504e+07	1.74649e+07	0.539088	0.485291	0.44836	154.623	141.2	137.579	4.06102e+07	4.56384e+07	5.15262e+07																								48.6	0.1	0.1	0.1	35.4067	37.504	43.5539	4.86382e+07
48.7	0.102423	0.100861	0.100275	69.3296	78.445	78.3324	1.4701e+07	1.63616e+07	1.74776e+07	0.538349	0.484525	0.447585	154.456	141.018	137.381	4.06699e+07	4.57014e+07	5.15973e+07																								48.7	0.1	0.1	0.1	35.3726	37.4678	43.5178	4.86821e+07
48.8	0.102389	0.100847	0.10027	69.1751	78.2946	78.2032	1.47105e+07	1.63729e+07	1.74904e+07	0.537611	0.48376	0.446812	154.289	140.837	137.184	4.07296e+07	4.57642e+07	5.16683e+07																								48.8	0.1	0.1	0.1	35.3387	37.4319	43.4821	4.87259e+07
48.9	0.102356	0.100834	0.100265	69.0217	78.1453	78.0749	1.472e+07	1.63841e+07	1.75032e+07	0.536874	0.482996	0.44604	154.121	140.655	136.987	4.07892e+07	4.5827e+07	5.17392e+07																								48.9	0.1	0.1	0.1	35.3051	37.3963	43.4465	4.87698e+07
49	0.102324	0.10082	0.10026	68.8694	77.9971	77.9476	1.47295e+07	1.63954e+07	1.7516e+07	0.536139	0.482234	0.44527	153.954	140.474	136.789	4.08487e+07	4.58896e+07	5.181e+07																								49	0.1	0.1	0.1	35.2718	37.361	43.4113	4.88136e+07
49.1	0.102292	0.100807	0.100255	68.7181	77.8501	77.8213	1.47389e+07	1.64066e+07	1.75288e+07	0.535405	0.481474	0.444501	153.786	140.292	136.592	4.09081e+07	4.59522e+07	5.18806e+07																								49.1	0.1	0.1	0.1	35.2388	37.326	43.3764	4.88575e+07
49.2	0.10226	0.100794	0.10025	68.568	77.7041	77.696	1.47484e+07	1.64179e+07	1.75416e+07	0.534672	0.480715	0.443734	153.619	140.111	136.395	4.09674e+07	4.60146e+07	5.19511e+07																								49.2	0.1	0.1	0.1	35.206	37.2913	43.3417	4.89013e+07
49.3	0.102229	0.100781	0.100245	68.4189	77.5593	77.5717	1.47579e+07	1.64291e+07	1.75544e+07	0.53394	0.479957	0.442969	153.451	139.929	136.198	4.10266e+07	4.60769e+07	5.20215e+07																								49.3	0.1	0.1	0.1	35.1735	37.2568	43.3073	4.89452e+07
49.4	0.102199	0.100769	0.100241	68.2709	77.4155	77.4483	1.47674e+07	1.64404e+07	1.75671e+07	0.53321	0.479201	0.442206	153.283	139.747	136	4.10857e+07	4.61391e+07	5.20917e+07																								49.4	0.1	0.1	0.1	35.1412	37.2226	43.2732	4.8989e+07
49.5	0.102168	0.100756	0.100236	68.1239	77.2728	77.3259	1.47768e+07	1.64516e+07	1.75799e+07	0.532481	0.478447	0.441444	153.115	139.566	135.803	4.11447e+07	4.62012e+07	5.21618e+07																								49.5	0.1	0.1	0.1	35.1092	37.1887	43.2393	4.90328e+07
49.6	0.102138	0.100744	0.100232	67.978	77.1312	77.2044	1.47863e+07	1.64628e+07	1.75927e+07	0.531753	0.477694	0.440685	152.946	139.384	135.606	4.12037e+07	4.62631e+07	5.22318e+07																								49.6	0.1	0.1	0.1	35.0774	37.155	43.2058	4.90766e+07
49.7	0.102109	0.100732	0.100228	67.8331	76.9907	77.0839	1.47957e+07	1.64741e+07	1.76055e+07	0.531026	0.476943	0.439926	152.778	139.202	135.409	4.12625e+07	4.6325e+07	5.23017e+07																								49.7	0.1	0.1	0.1	35.0459	37.1216	43.1725	4.91205e+07
49.8	0.10208	0.10072	0.100223	67.6893	76.8512	76.9643	1.48052e+07	1.64853e+07	1.76182e+07	0.5303	0.476193	0.43917	152.61	139.02	135.212	4.13212e+07	4.63867e+07	5.23715e+07																								49.8	0.1	0.1	0.1	35.0146	37.0885	43.1394	4.91643e+07
49.9	0.102051	0.100709	0.100219	67.5465	76.7128	76.8456	1.48146e+07	1.64965e+07	1.7631e+07	0.529576	0.475444	0.438415	152.441	138.839	135.015	4.13799e+07	4.64484e+07	5.24411e+07																								49.9	0.1	0.1	0.1	34.9836	37.0557	43.1066	4.92081e+07
50	0.102023	0.100697	0.100215	67.4047	76.5754	76.7279	1.48241e+07	1.65077e+07	1.76438e+07	0.528853	0.474697	0.437662	152.273	138.657	134.818	4.14385e+07	4.65099e+07	5.25106e+07																								50	0.1	0.1	0.1	34.9529	37.0231	43.0741	4.92519e+07
50.1	0.101995	0.100686	0.100211	67.2639	76.439	76.6111	1.48335e+07	1.6519e+07	1.76565e+07	0.528131	0.473952	0.43691	152.104	138.475	134.622	4.1497e+07	4.65713e+07	5.258e+07																								50.1	0.1	0.1	0.1	34.9224	36.9907	43.0418	4.92957e+07
50.2	0.101968	0.100675	0.100207	67.1242	76.3037	76.4951	1.4843e+07	1.65302e+07	1.76693e+07	0.52741	0.473208	0.43616	151.935	138.293	134.425	4.15553e+07	4.66327e+07	5.26493e+07																								50.2	0.1	0.1	0.1	34.8921	36.9586	43.0098	4.93395e+07
50.3	0.101941	0.100664	0.100203	66.9854	76.1694	76.3801	1.48524e+07	1.65414e+07	1.76821e+07	0.526691	0.472465	0.435412	151.767	138.112	134.228	4.16136e+07	4.66939e+07	5.27184e+07																								50.3	0.1	0.1	0.1	34.862	36.9268	42.9781	4.93833e+07
50.4	0.101914	0.100653	0.100199	66.8477	76.0362	76.266	1.48618e+07	1.65526e+07	1.76948e+07	0.525972	0.471724	0.434666	151.598	137.93	134.032	4.16719e+07	4.6755e+07	5.27874e+07																								50.4	0.1	0.1	0.1	34.8322	36.8952	42.9466	4.94271e+07
50.5	0.101888	0.100643	0.100196	66.7109	75.9039	76.1528	1.48713e+07	1.65638e+07	1.77076e+07	0.525255	0.470985	0.433921	151.429	137.748	133.835	4.173e+07	4.6816e+07	5.28563e+07																								50.5	0.1	0.1	0.1	34.8027	36.8639	42.9153	4.94708e+07
50.6	0.101862	0.100632	0.100192	66.5751	75.7726	76.0404	1.48807e+07	1.65751e+07	1.77204e+07	0.52454	0.470246	0.433178	151.26	137.566	133.639	4.1788e+07	4.68768e+07	5.29251e+07																								50.6	0.1	0.1	0.1	34.7734	36.8328	42.8843	4.95146e+07
50.7	0.101836	0.100622	0.100188	66.4403	75.6424	75.929	1.48901e+07	1.65863e+07	1.77331e+07	0.523825	0.46951	0.432436	151.091	137.385	133.442	4.18459e+07	4.69376e+07	5.29938e+07																								50.7	0.1	0.1	0.1	34.7443	36.802	42.8535	4.95584e+07
50.8	0.101811	0.100612	0.100185	66.3065	75.5131	75.8183	1.48995e+07	1.65975e+07	1.77459e+07	0.523112	0.468775	0.431696	150.922	137.203	133.246	4.19038e+07	4.69983e+07	5.30623e+07																								50.8	0.1	0.1	0.1	34.7154	36.7714	42.823	4.96022e+07
50.9	0.101786	0.100602	0.100181	66.1737	75.3848	75.7086	1.49089e+07	1.66087e+07	1.77586e+07	0.522399	0.468041	0.430958	150.752	137.021	133.05	4.19616e+07	4.70589e+07	5.31307e+07																								50.9	0.1	0.1	0.1	34.6868	36.7411	42.7928	4.96459e+07
51	0.101761	0.100592	0.100178	66.0418	75.2574	75.5997	1.49183e+07	1.66199e+07	1.77714e+07	0.521688	0.467309	0.430222	150.583	136.84	132.853	4.20192e+07	4.71193e+07	5.3199e+07																								51	0.1	0.1	0.1	34.6584	36.711	42.7627	4.96897e+07
51.1	0.101737	0.100583	0.100175	65.9108	75.1311	75.4917	1.49278e+07	1.66311e+07	1.77841e+07	0.520978	0.466578	0.429487	150.414	136.658	132.657	4.20768e+07	4.71797e+07	5.32672e+07																								51.1	0.1	0.1	0.1	34.6302	36.6811	42.7329	4.97334e+07
51.2	0.101713	0.100573	0.100171	65.7808	75.0057	75.3845	1.49372e+07	1.66423e+07	1.77969e+07	0.52027	0.465849	0.428753	150.244	136.476	132.461	4.21343e+07	4.72399e+07	5.33352e+07																								51.2	0.1	0.1	0.1	34.6022	36.6515	42.7034	4.97772e+07
51.3	0.10169	0.100564	0.100168	65.6518	74.8812	75.2781	1.49466e+07	1.66535e+07	1.78096e+07	0.519562	0.465121	0.428022	150.075	136.295	132.265	4.21917e+07	4.73e+07	5.34031e+07																								51.3	0.1	0.1	0.1	34.5745	36.6221	42.6741	4.98209e+07
51.4	0.101666	0.100555	0.100165	65.5236	74.7577	75.1726	1.4956e+07	1.66647e+07	1.78224e+07	0.518856	0.464394	0.427292	149.906	136.113	132.07	4.2249e+07	4.73601e+07	5.34709e+07																								51.4	0.1	0.1	0.1	34.547	36.593	42.645	4.98647e+07
51.5	0.101643	0.100546	0.100162	65.3964	74.6351	75.0679	1.49653e+07	1.66759e+07	1.78351e+07	0.518151	0.463669	0.426563	149.736	135.932	131.874	4.23063e+07	4.742e+07	5.35386e+07																								51.5	0.1	0.1	0.1	34.5197	36.564	42.6161	4.99084e+07
51.6	0.101621	0.100537	0.100159	65.2701	74.5135	74.964	1.49747e+07	1.6687e+07	1.78479e+07	0.517447	0.462946	0.425836	149.567	135.75	131.678	4.23634e+07	4.74798e+07	5.36062e+07																								51.6	0.1	0.1	0.1	34.4926	36.5353	42.5875	4.99522e+07
51.7	0.101599	0.100529	0.100156	65.1448	74.3928	74.8609	1.49841e+07	1.66982e+07	1.78606e+07	0.516744	0.462224	0.425111	149.397	135.569	131.483	4.24205e+07	4.75395e+07	5.36737e+07																								51.7	0.1	0.1	0.1	34.4658	36.5069	42.5591	4.99959e+07
51.8	0.101577	0.10052	0.100153	65.0203	74.273	74.7586	1.49935e+07	1.67094e+07	1.78733e+07	0.516043	0.461503	0.424388	149.227	135.388	131.288	4.24774e+07	4.75991e+07	5.3741e+07																								51.8	0.1	0.1	0.1	34.4391	36.4786	42.5309	5.00396e+07
51.9	0.101555	0.100512	0.10015	64.8968	74.1541	74.6571	1.50029e+07	1.67206e+07	1.78861e+07	0.515343	0.460784	0.423666	149.058	135.206	131.092	4.25343e+07	4.76586e+07	5.38082e+07																								51.9	0.1	0.1	0.1	34.4127	36.4506	42.503	5.00833e+07
52	0.101533	0.100503	0.100147	64.7741	74.0361	74.5564	1.50123e+07	1.67318e+07	1.78988e+07	0.514643	0.460066	0.422945	148.888	135.025	130.897	4.25911e+07	4.7718e+07	5.38753e+07																								52	0.1	0.1	0.1	34.3864	36.4228	42.4752	5.01271e+07
52.1	0.101512	0.100495	0.100144	64.6524	73.9191	74.4565	1.50216e+07	1.6743e+07	1.79115e+07	0.513945	0.45935	0.422227	148.718	134.844	130.702	4.26478e+07	4.77773e+07	5.39423e+07																								52.1	0.1	0.1	0.1	34.3604	36.3953	42.4477	5.01708e+07
52.2	0.101492	0.100487	0.100142	64.5315	73.8029	74.3574	1.5031e+07	1.67541e+07	1.79243e+07	0.513249	0.458635	0.42151	148.549	134.662	130.507	4.27044e+07	4.78365e+07	5.40091e+07																								52.2	0.1	0.1	0.1	34.3346	36.3679	42.4204	5.02145e+07
52.3	0.101471	0.100479	0.100139	64.4115	73.6876	74.259	1.50404e+07	1.67653e+07	1.7937e+07	0.512553	0.457921	0.420794	148.379	134.481	130.312	4.27609e+07	4.78956e+07	5.40759e+07																								52.3	0.1	0.1	0.1	34.309	36.3408	42.3934	5.02582e+07
52.4	0.101451	0.100472	0.100136	64.2924	73.5731	74.1614	1.50497e+07	1.67765e+07	1.79497e+07	0.511859	0.457209	0.42008	148.209	134.3	130.118	4.28174e+07	4.79546e+07	5.41425e+07																								52.4	0.1	0.1	0.1	34.2836	36.3139	42.3665	5.03019e+07
52.5	0.101431	0.100464	0.100134	64.1741	73.4596	74.0646	1.50591e+07	1.67877e+07	1.79625e+07	0.511165	0.456498	0.419368	148.039	134.119	129.923	4.28737e+07	4.80134e+07	5.4209e+07																								52.5	0.1	0.1	0.1	34.2584	36.2872	42.3399	5.03456e+07
52.6	0.101411	0.100457	0.100131	64.0567	73.3469	73.9686	1.50685e+07	1.67988e+07	1.79752e+07	0.510473	0.455789	0.418657	147.869	133.938	129.728	4.293e+07	4.80722e+07	5.42754e+07																								52.6	0.1	0.1	0.1	34.2334	36.2607	42.3134	5.03893e+07
52.7	0.101392	0.100449	0.100129	63.9402	73.2351	73.8732	1.50778e+07	1.681e+07	1.79879e+07	0.509782	0.455081	0.417948	147.7	133.757	129.534	4.29862e+07	4.81309e+07	5.43417e+07																								52.7	0.1	0.1	0.1	34.2086	36.2344	42.2872	5.0433e+07
52.8	0.101372	0.100442	0.100126	63.8245	73.1241	73.7787	1.50872e+07	1.68212e+07	1.80006e+07	0.509092	0.454375	0.41724	147.53	133.576	129.34	4.30423e+07	4.81894e+07	5.44078e+07																								52.8	0.1	0.1	0.1	34.184	36.2083	42.2612	5.04766e+07
52.9	0.101354	0.100435	0.100124	63.7097	73.014	73.6849	1.50965e+07	1.68323e+07	1.80134e+07	0.508404	0.45367	0.416534	147.36	133.396	129.146	4.30983e+07	4.82479e+07	5.44739e+07																								52.9	0.1	0.1	0.1	34.1596	36.1824	42.2354	5.05203e+07
53	0.101335	0.100428	0.100122	63.5957	72.9047	73.5918	1.51059e+07	1.68435e+07	1.80261e+07	0.507716	0.452966	0.41583	147.19	133.215	128.952	4.31542e+07	4.83063e+07	5.45398e+07																								53	0.1	0.1	0.1	34.1354	36.1568	42.2098	5.0564e+07
53.1	0.101317	0.100421	0.100119	63.4825	72.7963	73.4994	1.51152e+07	1.68547e+07	1.80388e+07	0.50703	0.452264	0.415127	147.02	133.034	128.758	4.321e+07	4.83645e+07	5.46056e+07																								53.1	0.1	0.1	0.1	34.1113	36.1313	42.1844	5.06077e+07
53.2	0.101298	0.100414	0.100117	63.3702	72.6887	73.4077	1.51246e+07	1.68658e+07	1.80515e+07	0.506345	0.451563	0.414425	146.85	132.854	128.564	4.32658e+07	4.84227e+07	5.46713e+07																								53.2	0.1	0.1	0.1	34.0875	36.1061	42.1592	5.06513e+07
53.3	0.101281	0.100407	0.100115	63.2587	72.5819	73.3168	1.51339e+07	1.6877e+07	1.80642e+07	0.505661	0.450864	0.413726	146.68	132.673	128.371	4.33215e+07	4.84807e+07	5.47368e+07																								53.3	0.1	0.1	0.1	34.0639	36.081	42.1342	5.0695e+07
[truncated: 30 more columns]

## Sheet: 2 MOI WT
cell death
time	rep1	model	error1	rep2	model	error2	rep3	model	error3
0	1	1	0	1	1	0	1	1	0
6	0.9922	1	6.084e-05	0.9813	1	0.00034969	0.9806	1	0.00037636
12	0.8878	0.913472	0.000659029	0.8676	0.898634	0.000963096	0.8591	0.88738	0.000799745
24	0.6865	0.764572	0.00609525	0.6438	0.728866	0.0072362	0.738	0.702654	0.00124937
36	0.4693	0.642928	0.0301465	0.6053	0.595186	0.000102293	0.498	0.561266	0.00400255
	0.80716		0.0369616	0.8196		0.00865128	0.81514		0.00642803
INF
time	rep1	model	error1	rep2	model	error2	rep3	model	error3
0	2.5	2.5	0	2.5	2.5	0	2.5	2.5	0
6	40.59	62.2499	469.151	50.32	61.3017	120.598	58.02	63.1375	26.1887
12	115.211	128.416	174.369	149.75	125.66	580.345	137.25	128.911	69.5393
24	150.32	175.313	624.66	157.28	168.117	117.43	149.13	169.883	430.697
36	205.711	173.051	1066.64	155.44	162.133	44.8009	182.05	161.007	442.803
48	166.75	155.623	123.801	146.28	142.287	15.9428	134.4	138.763	19.0376
	113.514		2458.63	110.262		879.117	110.558		988.266
VIRUS
time	rep1	model	error1	rep2	model	error2	rep3	model	error3
0	0	0	0	0	0	0	0	0	0
12	1100000	1.09754e+07	9.75236e+13	2100000	1.28227e+07	1.14975e+14	1700000	1.44753e+07	1.63209e+14
24	25000000	2.26612e+07	5.46988e+12	31000000	2.61162e+07	2.38518e+13	35000000	2.94811e+07	3.04584e+13
36	34000000	3.22848e+07	2.942e+12	37000000	3.67294e+07	7.32431e+10	42000000	4.14642e+07	2.8703e+11
	2.00333e+07		1.05935e+14	2.33667e+07		1.389e+14	2.62333e+07		193954839338031

## Sheet: 20 MOI WT
cell death
time	rep1	model	error1	rep2	model	error2	rep3	model	error3
0	1	1	0	1	1	0	1	1	0
6	0.9851	1	0.00022201	0.9759	1	0.00058081	0.9747	1	0.00064009
12	0.4307	0.491853	0.00373969	0.3644	0.438859	0.00554416	0.3215	0.388639	0.00450769
24	0.1744	0.174282	1.38834e-08	0.0585	0.148037	0.00801681	0.0583	0.129688	0.00509625
36	0.0289	0.114081	0.00725587	0.119	0.10681	0.000148604	0.0668	0.103054	0.00131432
	0.52382		0.0112176	0.50356		0.0142904	0.48426		0.0115584
INF
time	rep1	model	error1	rep2	model	error2	rep3	model	error3
0	2.5	2.5	0	2.5	2.5	0	2.5	2.5	0
6	152.75	120.52	1038.8	171.019	145.611	645.555	187.288	152.646	1200.09
12	195.82	203.487	58.7881	225.09	237.709	159.227	209.21	240.275	965.019
18	191.82	192.633	0.661722	200.94	216.819	252.134	220.55	211.603	80.0489
24	145.63	158.797	173.379	190.55	174.521	256.916	169.32	167.226	4.38573
	137.704		1271.63	158.02		1313.83	157.774		2249.54
VIRUS
time	rep1	model	error1	rep2	model	error2	rep3	model	error3
0	0	0	0	0	0	0	0	0	0
12	2800000	8.25593e+06	2.97672e+13	4500000	9.57001e+06	2.5705e+13	3700000	1.05366e+07	4.67397e+13
24	15000000	1.18411e+07	9.97893e+12	10000000	1.32122e+07	1.03184e+13	19000000	1.40737e+07	2.42683e+13
36	14000000	1.34314e+07	3.23359e+11	21000000	1.48919e+07	3.7309e+13	16000000	1.58286e+07	2.93739e+10
	7950000		4.00695e+13	8875000		7.33325e+13	9675000		7.10374e+13

## Sheet: 2 MOI NFKBIA--
cell death
time	rep1	model	error1	rep2	model	error2	rep3	model	error3
0	1	1	0	1	1	0	1	1	0
12	0.9226	0.913472	8.33283e-05	0.9176	0.939236	0.000468099	0.9018	0.916675	0.000221279
24	0.8511	0.764572	0.00748708	0.7872	0.829738	0.00180944	0.8459	0.772455	0.00539411
36	0.6504	0.642928	5.58382e-05	0.6127	0.734526	0.0148416	0.6951	0.653704	0.00171365
	0.856025		0.00762624	0.829375		0.0171191	0.8607		0.00732904
INF
time	rep1	model	error1	rep2	model	error2	rep3	model	error3
0	6.21	5.25	0.9216	4.17	5.25	1.1664	6.86	5.25	2.5921
6	15.48	12.8299	7.02285	8.96	11.8974	8.62818	6.9	13.266	40.5264
12	20.01	21.1362	1.26831	11.86	19.3443	56.0149	22.71	22.081	0.395588
24	34.44	26.6093	61.3201	27.48	24.9688	6.3059	34.21	28.025	38.2545
36	22.25	25.7359	12.1517	27.94	25.1015	8.05695	24.05	27.2708	10.3733
48	17.94	22.9702	25.3025	24.21	23.3899	0.672618	23.08	24.4808	1.9622
	19.3883		107.987	17.4367		80.8449	19.635		94.1041
VIRUS
time	rep1	model	error1	rep2	model	error2	rep3	model	error3
0	0	0	0	0	0	0	0	0	0
12	110000	188235	6.12071e+09	160000	143459	2.73599e+08	210000	148569	3.77379e+09
24	430000	392477	1.40801e+09	300000	307711	5.94591e+07	290000	318645	8.2056e+08
	180000		7.52872e+09	153333		3.33058e+08	166667		4.59435e+09

## Sheet: 20 MOI NFKBIA--
cell death
time	rep1	model	error1	rep2	model	error2	rep3	model	error3
0	1	1	0	1	1	0	1	1	0
12	0.7385	0.809782	0.00508119	0.7557	0.781089	0.000644589	0.8187	0.798497	0.000408146
24	0.5091	0.541459	0.00104713	0.4033	0.490055	0.00752647	0.4934	0.520736	0.000747239
36	0.3227	0.374572	0.0026907	0.2869	0.323382	0.00133095	0.2641	0.353428	0.00797942
	0.642575		0.00881902	0.611475		0.00950201	0.64405		0.0091348
INF
time	rep1	model	error1	rep2	model	error2	rep3	model	error3
0	6.21	5.25	0.9216	4.17	5.25	1.1664	6.86	5.25	2.5921
6	32.28	26.36	35.0467	30.59	24.0491	42.7838	34.71	25.7443	80.3834
12	46.36	47.6274	1.6062	43.9	42.4462	2.11342	50.71	46.1648	20.6585
18	50.59	54.9311	18.845	40.9	47.9093	49.1305	50.63	52.8158	4.77754
24	57.75	54.8237	8.56339	49.78	46.8016	8.87067	46.82	52.2781	29.791
	38.638		64.983	33.868		104.065	37.946		138.202
VIRUS
time	rep1	model	error1	rep2	model	error2	rep3	model	error3
0	0	0	0	0	0	0	0	0	0
12	1000000	1.91963e+06	8.45722e+11	700000	1.63214e+06	8.68888e+11	300000	900842	3.61011e+11
24	4100000	3.61114e+06	2.38989e+11	3500000	2.99141e+06	2.58661e+11	2000000	1.6773e+06	1.04136e+11
	1700000		1.08471e+12	1400000		1.12755e+12	766667		4.65147e+11

## Sheet: 2 MOI IFNR --
cell death
time	rep1	model	error1	rep2	model	error2	rep3	model	error3
0	1	1	0	1	1	0	1	1	0
12	0.593	0.682491	0.00800858	0.5602	0.67912	0.014142	0.5236	0.701145	0.0315223
24	0.4216	0.343996	0.00602245	0.3934	0.339784	0.00287465	0.3008	0.368196	0.00454227
36	0.2468	0.202206	0.00198866	0.3026	0.199283	0.0106745	0.2915	0.219654	0.00516188
	0.56535		0.0160197	0.56405		0.0276911	0.528975		0.0412264
INF
time	rep1	model	error1	rep2	model	error2	rep3	model	error3
0	4.61	2.5	4.4521	3.38	2.5	0.7744	5.16	2.5	7.0756
6	37.38	27.9878	88.2131	24.38	23.2963	1.17431	19.33	27.7708	71.2468
12	42.5	50.7495	68.0549	42.94	41.7678	1.37399	50.44	50.7962	0.126851
24	60.88	50.1372	115.408	50.55	40.9501	92.1588	52.38	51.4614	0.843844
36	29.94	35.9261	35.8329	19.5	29.2109	94.3025	37.38	37.6425	0.0689259
48	18.27	24.6148	40.257	11.05	19.9727	79.6144	33.72	26.0571	58.72
	32.2633		352.218	25.3		269.398	33.0683		138.082
VIRUS
time	rep1	model	error1	rep2	model	error2	rep3	model	error3
0	0	0	0	0	0	0	0	0	0
12	22000000	2.68548e+07	2.35695e+13	18000000	3.33409e+07	2.35342e+14	22000000	3.13114e+07	8.67023e+13
24	48000000	4.51095e+07	8.35526e+12	65000000	5.58398e+07	8.39099e+13	58000000	5.24408e+07	3.09049e+13
	2.33333e+07		3.19247e+13	2.76667e+07		3.19252e+14	2.66667e+07		1.17607e+14

## Sheet: 20 MOI IFNR --
cell death
time	rep1	model	error1	rep2	model	error2	rep3	model	error3
0	1	1	0	1	1	0	1	1	0
12	0.2074	0.205379	4.0837e-06	0.1564	0.205736	0.00243403	0.1389	0.161403	0.000506385
24	0.1096	0.101445	6.65088e-05	0.0921	0.101459	8.75989e-05	0.096	0.100286	1.83682e-05
36	0.0216	0.10002	0.00614967	0.0354	0.10002	0.00417576	0.038	0.100001	0.00384416
	0.33465		0.00622026	0.320975		0.00669739	0.318225		0.00436892
INF
time	rep1	model	error1	rep2	model	error2	rep3	model	error3
0	4.61	2.5	4.4521	3.38	2.5	0.7744	5.16	2.5	7.0756
6	81	77.6738	11.0636	67.83	82.1582	205.298	89.94	96.9201	48.7215
12	96.88	101.11	17.8921	103.05	107.077	16.2137	119.66	117.841	3.30953
18	78.88	79.3049	0.180526	91.61	84.011	57.7441	89	90.7899	3.20372
24	64.88	61.5395	11.1592	79.77	65.1941	212.457	79.94	71.2973	74.6969
	65.25		44.7475	69.128		492.488	76.74		137.007
VIRUS
time	rep1	model	error1	rep2	model	error2	rep3	model	error3
0	0	0	0	0	0	0	0	0	0
12	28000000	3.08203e+07	7.95434e+12	24000000	2.48057e+07	6.49194e+11	24000000	2.59362e+07	3.74892e+12
24	40000000	3.76938e+07	5.31834e+12	31000000	3.03411e+07	4.34089e+11	33000000	3.14007e+07	2.55779e+12
	2.26667e+07		1.32727e+13	1.83333e+07		1.08328e+12	19000000		6.30671e+12
